# Supplementary material for: Intra- and interspecific variation of Amblyomma ticks from southern Africa
Source: Parasit Vectors. 2024 Aug 28;17:364. doi: 10.1186/s13071-024-06394-3 (PMC11351087; doi:10.1186/s13071-024-06394-3)
Supplement: Supplementary file 2 — Additional file 2: Table S1: Primer and PCR information. Table contains the primer target region, primer name, primer sequence, the expected product size, PCR master-mix volumes, annealing temperatures and reference article. [file 13071_2024_6394_MOESM2_ESM.xlsx]

## Sheet: Sheet1
Additional File 2: Table S1: Primer and PCR information. Table contains the primer target region, primer name, primer sequence, the expected product size, PCR master-mix volumes, annealing temperatures and reference articles
Target gene	Primer Name	Primer sequence (5’to3')	Expected fragment size	Volumes (uL)	Annealing temperature (°C)	Reference
				(H2O, Polymerase*, each Primer, DNA)	(x °C, y °C)
12S	T1B	AAA CTA GGA TTA GAT ACC CT	380-400bp	8, 10, 0.5², 1	60,49	Beati and Keirans [43]
	T2A	AAT GAG AGC GAC GGG CGA TGT
16S	16S1	CTG CTC AAT GAT TTT TTA AAT TGC TGT GG	320-460bp	8, 10, 0.5², 1	48,54	Black and Piesman [44]
	16S2	TTA CGC TGT TAT CCC TAG AG
cytB	CB-N-11367mo	ATT ACC CCC CCT AAT TTA TTA GGA AT	480-500bp	6.4, 10, 0.8³, 2	52,58	Simon et al. [45]
	CB-J-10933mo	TAT ATT TTA CCC TGA GGG CAA ATA TC
coi	LCOI490	GGT CAA CAA ATC ATA AAG ATA TTG G	709bp	8, 10, 0.5², 1	50,56	Folmer et al. [46]
	HCO2198	TAA ACT TCA GGG TGA CCA AAA AAT CA
ITS2	ITS2(5.8)F	CCA TCG ATG TGA AYT GCA GGA CA	800-1100bp	7, 10, 1.0², 1	55,55	Beati et al. [20]
	ITS2(28)R	GTG AAT TCT ATG CTT AAA TTC AGG GGG T
*Phusion Flash High Fidility Master Mix (Thermo Fisher Scientific., USA)
²Primer final concentration 0.5uM
³Primer final concetration 0.4uM
