# Supplementary material for: Intra- and interspecific variation of Amblyomma ticks from southern Africa
Source: Parasit Vectors. 2024 Aug 28;17:364. doi: 10.1186/s13071-024-06394-3 (PMC11351087; doi:10.1186/s13071-024-06394-3)
Supplement: Supplementary file 3 — Additional file 3: GenBank accession numbers for the sequences used and obtained in this study. [file 13071_2024_6394_MOESM3_ESM.xlsx]

## Sheet: Sheet1
	GenBank accession numbers for the sequences used and obtained in this study
				Gene Region/ GenBank Acc. Num.
Sample code	Genus	Epithet	Country of Origin	12S	16S	coi	cytB	ITS2
AHC005	Amblyomma	pomposum	Angola					PQ072780
AHC006	Amblyomma	pomposum	Angola					PQ072724
AHB003	Amblyomma	pomposum	Angola				PP060787	PQ072686
AHB006	Amblyomma	pomposum	Angola	PP666874	PP666846	PP047536	PP060788
AHB010	Amblyomma	pomposum	Angola				PP060789	PQ072773
AHB011	Amblyomma	pomposum	Angola	PP666876	PP666823	PP047535	PP060790	PQ072772
AHB014	Amblyomma	pomposum	Angola				PP060790	PQ072688
AHB015	Amblyomma	pomposum	Angola	PP666875	PP666824	PP665744	PP060791	PQ072779
ACX001	Amblyomma	pomposum	Angola					PQ072687
ACC001	Amblyomma	pomposum	Angola		PP073791	PP047534	PP690546	PQ072725
ANC068	Amblyomma	pomposum	Angola				PP060806	PQ072726
ANC116	Amblyomma	pomposum	Angola		PP666825		PP060807	PQ072722
ANC128	Amblyomma	pomposum	Angola		PP073792			PQ072723
APM1	Amblyomma	pomposum		PP073909	PP666826		PP060872
APM2	Amblyomma	pomposum		PP073910	PP666827		PP060873
APM3	Amblyomma	pomposum		PP073911	PP666828		PP060874
APM4	Amblyomma	pomposum		PP073912	PP666829		PP060875
APM5	Amblyomma	pomposum		PP073913	PP666830		PP060876
APM6	Amblyomma	pomposum		PP073914	PP666831		PP060877
APM7	Amblyomma	pomposum		PP073915	PP666832		PP060878
APM8	Amblyomma	pomposum		PP073916	PP666833		PP060879
AML039	Amblyomma	variegatum	Angola			PP047539	PP060798	PQ072756
AML177	Amblyomma	variegatum	Angola			PP047537		PQ072742
AML237	Amblyomma	variegatum	Angola
AML201	Amblyomma	variegatum	Angola		PP073793	PP047538		PQ072768
AML329	Amblyomma	variegatum	Angola
AMl245	Amblyomma	variegatum	Angola					PQ072741
MGB436	Amblyomma	hebraeum	Mozambique			PP047461	PP060809	PQ072661
MGB321	Amblyomma	hebraeum	Mozambique	PP073833	PP073743	PP047460	PP690528	PQ072781
MGM076	Amblyomma	hebraeum	Mozambique	PP073838		PP047466	PP060815	PQ072710
MGM122	Amblyomma	hebraeum	Mozambique	PP073837			PP060816
MGC209	Amblyomma	hebraeum	Mozambique		PP073744	PP047462	PP060812	PQ072714
MGC301	Amblyomma	hebraeum	Mozambique	PP073834	PP073745	PP047463		PQ072683
MGG285	Amblyomma	hebraeum	Mozambique	PP073835	PP073746	PP047464	PP690529	PQ072693
MGG085	Amblyomma	hebraeum	Mozambique	PP073836	PP073747	PP047465
MMGa044	Amblyomma	hebraeum	Mozambique	PP073847	PP073750	PP047474	PP060832	PQ072677
MMGa065	Amblyomma	hebraeum	Mozambique	PP073848
MMMoa106	Amblyomma	hebraeum	Mozambique	PP073852		PP047477		PQ072694
MMMoa155	Amblyomma	hebraeum	Mozambique		PP073753	PP047478	PP060838	PQ072669
MMMan104	Amblyomma	hebraeum	Mozambique	PP073851	PP073752	PP047476	PP060833	PQ072680
MMMag012	Amblyomma	hebraeum	Mozambique	PP073849	PP073751	PP047475	PP690530	PQ072691
MMMag053	Amblyomma	hebraeum	Mozambique	PP073850
MIInr018	Amblyomma	hebraeum	Mozambique	PP073841	PP073748	PP047468	PP060821	PQ072684
MIInr089	Amblyomma	hebraeum	Mozambique	PP073843		PP047469		PQ072662
MIHem405	Amblyomma	hebraeum	Mozambique	PP073840	PP666834	PP047467	PP060820	PQ072657
MIHem332	Amblyomma	hebraeum	Mozambique	PP073839
MIMas056	Amblyomma	hebraeum	Mozambique			PP047473	PP060827	PQ072667
MIMas168	Amblyomma	hebraeum	Mozambique	PP073846		PP047472		PQ072700
MIIns047	Amblyomma	hebraeum	Mozambique	PP073844		PP047470		PQ072674
MIIns065	Amblyomma	hebraeum	Mozambique	PP073845	PP073749	PP047471		PQ072655
MIMam070	Amblyomma	variegatum	Mozambique	PP073918		PP047544		PQ072731
MIMam099	Amblyomma	variegatum	Mozambique		PP073797	PP047545	PP060824
MIMam293	Amblyomma	variegatum	Mozambique	PP073917		PP047540		PQ072766
MIMam323	Amblyomma	variegatum	Mozambique		PP073795	PP047541	PP060826	PQ072743
MIMam123	Amblyomma	variegatum	Mozambique		PP073794
MIMam331	Amblyomma	variegatum	Mozambique		PP073796	PP047542		PQ072736
MIMam337	Amblyomma	variegatum	Mozambique			PP047543
MMCup008	Amblyomma	variegatum	Mozambique					PQ072760
MMPen081	Amblyomma	variegatum	Mozambique				PP060842	PQ072746
MMPen036	Amblyomma	variegatum	Mozambique		PP073798			PQ072759
MMMac039	Amblyomma	variegatum	Mozambique					PQ072767
MSChi321	Amblyomma	hebraeum	Mozambique	PP073856	PP073756		PP060857
MSChi037	Amblyomma	hebraeum	Mozambique		PP073758	PP047484	PP060847	PQ072699
MSChi222	Amblyomma	hebraeum	Mozambique			PP047479	PP060853	PQ072656
MSChi280	Amblyomma	hebraeum	Mozambique	PP073853	PP073754	PP047480		PQ072679
MSChi300	Amblyomma	hebraeum	Mozambique	PP073855	PP073755	PP047482	PP690535	PQ072721
MSChi052	Amblyomma	hebraeum	Mozambique
MSChi286	Amblyomma	hebraeum	Mozambique	PP073854		PP047481		PQ072654
MSChi359	Amblyomma	hebraeum	Mozambique	PP073857	PP073757	PP047483		PQ072670
MSChi003	Amblyomma	variegatum	Mozambique		PP073802	PP047548	PP060843
MSChi024	Amblyomma	variegatum	Mozambique		PP073801			PQ072754
MSChi064	Amblyomma	variegatum	Mozambique		PP073803	PP047550	PP060849	PQ072744
MSChi150	Amblyomma	variegatum	Mozambique			PP047546	PP060851	PQ072762
MSChi183	Amblyomma	variegatum	Mozambique		PP073799	PP047547	PP060852	PQ072761
MSChi203	Amblyomma	variegatum	Mozambique	PP073919	PP073800			PQ072732
MSMun472	Amblyomma	eburneum	Mozambique	PP073827	PP666835	PP047457	PP060864	PQ072682
MSMun606	Amblyomma	eburneum	Mozambique			OQ970564
MSMun628	Amblyomma	eburneum	Mozambique	PP073829	PP666836	OQ970563	PP690544
MSMun684	Amblyomma	eburneum	Mozambique	PP073830	PP666837	PP047459	PP060867	PQ072716
MSMun689	Amblyomma	eburneum	Mozambique	PP073831	PP666838	OQ970566	PP690537
MSMun460	Amblyomma	eburneum	Mozambique	PP073826	PP073742	PP047456	PP060863	PQ072718
MSMun1012	Amblyomma	eburneum	Mozambique	PP073822	PP666840	PP047454	PP690539
MSMun1026	Amblyomma	eburneum	Mozambique	PP073823	PP666841	OQ970561	PP690542
MSMun493	Amblyomma	eburneum	Mozambique
MSMun599	Amblyomma	eburneum	Mozambique
MSMun635	Amblyomma	eburneum	Mozambique
MSMun994	Amblyomma	eburneum	Mozambique	PP073832	PP666839	OQ970565	PP690541
MSMun1032	Amblyomma	eburneum	Mozambique	PP073824	PP666844	PP047455	PP690538	PQ072696
MSMun1039	Amblyomma	eburneum	Mozambique	PP073825	PP666845	OQ970562	PP690540
MSMun592	Amblyomma	eburneum	Mozambique	PP073828	PP666842	PP047458	PP690536	PQ072783
MSMun352	Amblyomma	eburneum	Mozambique	PP073926				PQ072770
MSMun650	Amblyomma	variegatum	Mozambique	PP073927	PP073805	PP665743	PP060866	PQ072735
MSMun727	Amblyomma	variegatum	Mozambique	PP073930	PP666843	OQ970567	PP060868	PQ072755
MSMun825	Amblyomma	variegatum	Mozambique					PQ072749
MSMun264	Amblyomma	variegatum	Mozambique				PP060861	PQ072777
MSMun780	Amblyomma	variegatum	Mozambique	PP073931		OQ970568		PQ072730
MSMun297	Amblyomma	variegatum	Mozambique	PP073924	PP073804		PP060862	PQ072753
MSMun182	Amblyomma	variegatum	Mozambique	PP073921				PQ072778
MSMun286	Amblyomma	variegatum	Mozambique	PP073923
MSMun667	Amblyomma	variegatum	Mozambique	PP073929
ZMN078	Amblyomma	variegatum	Zambia			PP047558		PQ072748
ZMN100	Amblyomma	variegatum	Zambia	PP073938	PP073809	PP047557	PP690550
ZMN141	Amblyomma	variegatum	Zambia	PP073939	PP073810
ZML058	Amblyomma	variegatum	Zambia	PP073935				PQ072763
ZML075	Amblyomma	variegatum	Zambia	PP073937	PP073808	PP047556		PQ072728
ZML071	Amblyomma	variegatum	Zambia	PP073936	PP073807	PP047555	PP690549
ZPC110	Amblyomma	variegatum	Zambia
ZPT013	Amblyomma	variegatum	Zambia		PP073816	PP047564		PQ072764
ZPT032	Amblyomma	variegatum	Zambia	PP073942	PP073817	PP047565	PP690551
ZPC022	Amblyomma	variegatum	Zambia	PP073940	PP073812	PP047560
ZPC025	Amblyomma	variegatum	Zambia		PP073813	PP047561
ZPC034	Amblyomma	variegatum	Zambia	PP073941	PP073814	PP047562	PP690548
ZPC081	Amblyomma	variegatum	Zambia		PP073815	PP047563		PQ072771
ZPC108	Amblyomma	variegatum	Zambia		PP073811	PP047559		PQ072765
ZLSY053	Amblyomma	variegatum	Zambia			PP047554		PQ072747
ZLC015	Amblyomma	variegatum	Zambia			PP047551		PQ072782
ZLS022	Amblyomma	variegatum	Zambia
ZLS026	Amblyomma	variegatum	Zambia				PP060914
ZLSY010	Amblyomma	variegatum	Zambia	PP073933	PP073806			PQ072758
ZLSY026	Amblyomma	variegatum	Zambia	PP073934		PP047552		PQ072774
ZLSY041	Amblyomma	variegatum	Zambia			PP047553		PQ072757
9	Amblyomma	hebraeum	South Africa	PP073880	PP073766	PP047504	PP060889	PQ072701
15	Amblyomma	hebraeum	South Africa	PP073873	PP073761	PP047499	PP060890	PQ072664
23	Amblyomma	hebraeum	South Africa	PP073875		PP047501	PP060892
34	Amblyomma	hebraeum	South Africa	PP073876
40	Amblyomma	hebraeum	South Africa	PP073877	PP073763	PP047502	PP060894	PQ072704
55	Amblyomma	hebraeum	South Africa	PP073878	PP073764	PP047503	PP060895	PQ072717
7	Amblyomma	hebraeum	South Africa	PP073879	PP073765		PP060888	PQ072675
16	Amblyomma	hebraeum	South Africa	PP073874	PP073762	PP047500		PQ072706
M55	Amblyomma	hebraeum	South Africa			PP047509		PQ072719
M03	Amblyomma	hebraeum	South Africa	PP073883		PP047507		PQ072776
M56	Amblyomma	hebraeum	South Africa			PP047510		PQ072712
M13	Amblyomma	hebraeum	South Africa	PP073881		PP047505		PQ072695
M28	Amblyomma	hebraeum	South Africa	PP073882	PP073767	PP047506	PP690533	PQ072713
M44	Amblyomma	hebraeum	South Africa			PP047508		PQ072707
M35	Amblyomma	hebraeum	South Africa		PP073768
RSAGR004	Amblyomma	hebraeum	South Africa	PP073860		PP047490		PQ072711
RSAGR010	Amblyomma	hebraeum	South Africa	PP073861
RSAGR013	Amblyomma	hebraeum	South Africa	PP073859
RSAGR014	Amblyomma	hebraeum	South Africa	PP073862		PP047486	PP060898	PQ072663
RSAGR021	Amblyomma	hebraeum	South Africa
RSAGR023	Amblyomma	hebraeum	South Africa			PP047487
RSAGR029	Amblyomma	hebraeum	South Africa			PP047488	PP060900	PQ072689
RSAGR034	Amblyomma	hebraeum	South Africa	PP073863	PP073759	PP047489		PQ072702
RSAGR039	Amblyomma	hebraeum	South Africa	PP073864
RSAGR011	Amblyomma	hebraeum	South Africa			PP047485		PQ072720
RSAGR042	Amblyomma	hebraeum	South Africa
U20	Amblyomma	hebraeum	South Africa	PP073867		PP047493	PP060886	PQ072681
U70	Amblyomma	hebraeum	South Africa	PP073872		PP047498	PP060887	PQ072658
I14	Amblyomma	hebraeum	South Africa	PP073866	PP073760	PP047492		PQ072671
I29	Amblyomma	hebraeum	South Africa	PP073869		PP047495		PQ072703
I48	Amblyomma	hebraeum	South Africa	PP073871		PP047497		PQ072678
I35	Amblyomma	hebraeum	South Africa	PP073870		PP047496		PQ072676
U10	Amblyomma	hebraeum	South Africa	PP073858		PP047491	PP060885	PQ072666
U22	Amblyomma	hebraeum	South Africa	PP073868		PP047494		PQ072673
ZiMS2	Amblyomma	hebraeum	Zimbabwe	PP073898	PP073784	PP047525	PP060909	PQ072708
ZiMK004	Amblyomma	hebraeum	Zimbabwe	PP073895	PP073778	PP047520		PQ072690
ZiMK006	Amblyomma	hebraeum	Zimbabwe	PP073896	PP073779	PP047521		PQ072665
ZiMG016	Amblyomma	hebraeum	Zimbabwe	PP073890	PP073774	PP047517	PP690531	PQ072715
ZiMK009	Amblyomma	hebraeum	Zimbabwe	PP073892	PP073780	PP047522
ZiMK012	Amblyomma	hebraeum	Zimbabwe	PP073893	PP073776	PP047519	PP690543	PQ072709
ZiMK014	Amblyomma	hebraeum	Zimbabwe	PP073894	PP073777
ZiMG022	Amblyomma	hebraeum	Zimbabwe	PP073891	PP073775	PP047518	PP060907	PQ072685
ZiMG017	Amblyomma	variegatum	Zimbabwe	PP073944	PP073818	PP047566	PP690547	PQ072750
ZiMC4	Amblyomma	hebraeum	Zimbabwe	PP073885	PP073770	PP047512	PP060904	PQ072745
ZiMMw057	Amblyomma	hebraeum	Zimbabwe	PP073897	PP073783	PP047524	PP690532	PQ072705
ZiMC027	Amblyomma	hebraeum	Zimbabwe	PP073884	PP073769	PP047511
ZiMC071	Amblyomma	hebraeum	Zimbabwe	PP073888	PP073773	PP047515		PQ072672
ZiMC6	Amblyomma	hebraeum	Zimbabwe	PP073887	PP073772	PP047514	PP060905	PQ072727
ZiMMw033	Amblyomma	hebraeum	Zimbabwe		PP073782	PP047523		PQ072668
ZiMC041	Amblyomma	hebraeum	Zimbabwe	PP073886	PP073771	PP047513		PQ072697
ZiMC090	Amblyomma	hebraeum	Zimbabwe	PP073889		PP047516		PQ072660
ZiMMw028	Amblyomma	hebraeum	Zimbabwe	PP073906	PP073781
ZiMM001	Amblyomma	variegatum	Zimbabwe	PP073946	PP073819	PP047567	PP690545	PQ072738
ZiMM002	Amblyomma	variegatum	Zimbabwe	PP073947		PP047568		PQ072740
ZiMM003	Amblyomma	variegatum	Zimbabwe					PQ072751
ZiMM004	Amblyomma	variegatum	Zimbabwe	PP073945				PQ072729
ZiMM005	Amblyomma	variegatum	Zimbabwe	PP073948				PQ072737
ZiMM006	Amblyomma	variegatum	Zimbabwe	PP073949	PP073820			PQ072739
ZiMM007	Amblyomma	variegatum	Zimbabwe	PP073950				PQ072733
ZiMM008	Amblyomma	variegatum	Zimbabwe	PP073951	PP073821			PQ072734
ZiMM009	Amblyomma	variegatum	Zimbabwe	PP073952		PP047569		PQ072752
ZiMZ012	Amblyomma	hebraeum	Zimbabwe	PP073901	PP073786	PP047528		PQ072659
ZiMZ049	Amblyomma	hebraeum	Zimbabwe	PP073903	PP073788	PP047530	PP690534	PQ072698
ZiMZ078	Amblyomma	hebraeum	Zimbabwe	PP073904		PP047532
ZiMZ100	Amblyomma	hebraeum	Zimbabwe	PP073899		PP047526		PQ072692
ZiMZ029	Amblyomma	hebraeum	Zimbabwe	PP073902	PP073787	PP047529
ZiMZ059	Amblyomma	hebraeum	Zimbabwe			PP047531
ZiMZ093	Amblyomma	hebraeum	Zimbabwe	PP073905	PP073790			PQ072775
ZiMZ115	Amblyomma	hebraeum	Zimbabwe	PP073900	PP073785	PP047527		PQ072769
ZiMZ021	Amblyomma	hebraeum	Zimbabwe	PP073907
ZiMZ091	Amblyomma	hebraeum	Zimbabwe	PP073908	PP073789	PP047533
	Amblyomma	hebraeum	South Africa	MH751460
	Amblyomma	hebraeum	-	AF150049
	Amblyomma	hebraeum	Eswatini	MZ351123
	Amblyomma	variegatum	Nigeria	JF949801
	Amblyomma	variegatum	-	JF826437
	Amblyomma	variegatum	Sao Tome and Principe	MH781752
	Amblyomma	variegatum	-	HQ856468
	Amblyomma	variegatum	-	HQ856528
	Amblyomma	variegatum	-	HQ856567
	Amblyomma	eburneum	Kenya		KP858494
	Amblyomma	pomposum	Zambia		LC634546
	Amblyomma	pomposum	Zambia		LC634588
	Amblyomma	hebraeum	-		L34316
	Amblyomma	variegatum	Sao Tome and Principe		MH781753
	Amblyomma	variegatum	Zambia		LC634575
	Amblyomma	eburneum	Kenya			KP862672
	Amblyomma	eburneum	Kenya			KT307490
	Amblyomma	eburneum	Kenya			KT307491
	Amblyomma	hebraeum	Mozambique			JX049262
	Amblyomma	hebraeum	Mozambique			JX049265
	Amblyomma	hebraeum	Eswatini			MZ351131
	Amblyomma	hebraeum	Eswatini			MZ351132
	Amblyomma	hebraeum	South Africa			JX049251
	Amblyomma	hebraeum	South Africa			JX049256
	Amblyomma	variegatum	Camaroon			MK648415
	Amblyomma	variegatum	Guinea-Bissau			KU568508
	Amblyomma	variegatum	Senegal			GU062743
	Amblyomma	americanum	USA	U95849	KP997024	HQ964348	DQ168129
	Amblyomma	hebraeum	South Africa				ON800825
	Amblyomma	hebraeum	South Africa	NC067897
	Amblyomma	hebraeum	South Africa	KY457512
	Amblyomma	hebraeum	South Africa	KY457513
	Amblyomma	americanum	USA	NC027609
