# Supplementary material for: Intra- and interspecific variation of Amblyomma ticks from southern Africa
Source: Parasit Vectors. 2024 Aug 28;17:364. doi: 10.1186/s13071-024-06394-3 (PMC11351087; doi:10.1186/s13071-024-06394-3)
Supplement: Supplementary file 4 — Additional file 4: Dataset S3: Estimates of evolutionary divergence over sequence pairs between groups (interspecies p-distances). Values in red indicate the intraspecies p-distances. [file 13071_2024_6394_MOESM4_ESM.xlsx]

## Sheet: Sheet1
Additional file 4: Dataset S3: Estimates of evolutionary divergence over sequence pairs between groups (interspecies p-distances). Values in red indicate the intraspecies p-distances.
Gene Region		Amblyomma eburneum	Amblyomma hebraeum	Amblyomma pomposum	Amblyomma variegatum
12S	Amblyomma eburneum	0.027
	Amblyomma hebraeum	0.027	0.002
	Amblyomma pomposum	0.077	0.084	0.009
	Amblyomma variegatum	0.074	0.08	0.013	0.012
16S	Amblyomma eburneum	0.015
	Amblyomma hebraeum	0.043	0.002
	Amblyomma pomposum	0.092	0.096	0.004
	Amblyomma variegatum	0.095	0.097	0.017	0.022
coi	Amblyomma eburneum	0.020
	Amblyomma hebraeum	0.064	0.002
	Amblyomma pomposum	0.151	0.146	0.080
	Amblyomma variegatum	0.138	0.132	0.058	0.021
cytB	Amblyomma eburneum	0.008
	Amblyomma hebraeum	0.066	0.004
	Amblyomma pomposum	0.137	0.132	0.011
	Amblyomma variegatum	0.14	0.136	0.033	0.028
Concatenated	Amblyomma eburneum	0.015
	Amblyomma hebraeum	0.051	0.004
	Amblyomma pomposum	0.119	0.116	0.015
	Amblyomma variegatum	0.117	0.115	0.024	0.018
