# Supplementary material for: Intra- and interspecific variation of Amblyomma ticks from southern Africa
Source: Parasit Vectors. 2024 Aug 28;17:364. doi: 10.1186/s13071-024-06394-3 (PMC11351087; doi:10.1186/s13071-024-06394-3)
Supplement: Supplementary file 5 — Additional file 5: Estimates of Evolutionary Divergence between Sequences. The number of base differences per site from between sequences are shown. Standard error estimate(s) are shown above the diagonal. This analysis involved 143 nucleotide sequences. All ambiguous positions were removed for each sequence pair (pairwise deletion option). There were a total of 387 positions in the final dataset. Evolutionary analyses were conducted in MEGA11 [1]. [file 13071_2024_6394_MOESM5_ESM.xlsx]

## Sheet: MatrixOutput
	Amblyomma_americanum_U95849	Amblyomma_eburneum_MOZ_MSMun1012	Amblyomma_eburneum_MOZ_MSMun1026	Amblyomma_eburneum_MOZ_MSMun1032	Amblyomma_eburneum_MOZ_MSMun1039	Amblyomma_eburneum_MOZ_MSMun352	Amblyomma_eburneum_MOZ_MSMun460	Amblyomma_eburneum_MOZ_MSMun472	Amblyomma_eburneum_MOZ_MSMun592	Amblyomma_eburneum_MOZ_MSMun628	Amblyomma_eburneum_MOZ_MSMun684	Amblyomma_eburneum_MOZ_MSMun689	Amblyomma_eburneum_MOZ_MSMun994	Amblyomma_hebraeum_AF150049	Amblyomma_hebraeum_MOZ_MGB321	Amblyomma_hebraeum_MOZ_MGC301	Amblyomma_hebraeum_MOZ_MGG285	Amblyomma_hebraeum_MOZ_MGG85	Amblyomma_hebraeum_MOZ_MGM122	Amblyomma_hebraeum_MOZ_MGM76	Amblyomma_hebraeum_MOZ_MIHem332	Amblyomma_hebraeum_MOZ_MIHem405	Amblyomma_hebraeum_MOZ_MIInr18	Amblyomma_hebraeum_MOZ_MIInr89	Amblyomma_hebraeum_MOZ_MIInr47	Amblyomma_hebraeum_MOZ_MIIns47	Amblyomma_hebraeum_MOZ_MIIns65	Amblyomma_hebraeum_MOZ_MIMas168	Amblyomma_hebraeum_MOZ_MMGa44	Amblyomma_hebraeum_MOZ_MMGa65	Amblyomma_hebraeum_MOZ_MMMag12	Amblyomma_hebraeum_MOZ_MMMag53	Amblyomma_hebraeum_MOZ_MMMan104	Amblyomma_hebraeum_MOZ_MMMoa106	Amblyomma_hebraeum_MOZ_MSChi286	Amblyomma_hebraeum_MOZ_MSChi300	Amblyomma_hebraeum_MOZ_MSChi321	Amblyomma_hebraeum_MOZ_MSChi359	Amblyomma_hebraeum_SWZ_MZ351123	Amblyomma_hebraeum_ZAF_KZN10	Amblyomma_hebraeum_ZAF_GP4	Amblyomma_hebraeum_ZAF_GT10	Amblyomma_hebraeum_ZAF_GT14	Amblyomma_hebraeum_ZAF_GT34	Amblyomma_hebraeum_ZAF_GT39	Amblyomma_hebraeum_ZAF_KZN10	Amblyomma_hebraeum_ZAF_KZN14	Amblyomma_hebraeum_ZAF_KZN20	Amblyomma_hebraeum_ZAF_KZN22
Amblyomma_americanum_U95849		0.0187324	0.0163787	0.0162887	0.0163787	0.0159075	0.0162887	0.0162887	0.0162887	0.0162887	0.0162887	0.0162887	0.0162887	0.0165843	0.0166731	0.0165843	0.0165843	0.0165843	0.0165843	0.0165843	0.0165843	0.0165843	0.0172781	0.0165951	0.0165843	0.0171254	0.0165843	0.0171254	0.0167487	0.0165843	0.0166704	0.0172781	0.0165843	0.0166328	0.0165843	0.0165843	0.0165843	0.0165843	0.0167618	0.0165843	0.0167792	0.0165843	0.0168078	0.0165843	0.0165951	0.0165843	0.0165843	0.0165843	0.0165843
Amblyomma_eburneum_MOZ_MSMun1012	0.148936		0.0128644	0.0116459	0.0128644	0.0164182	0.0116459	0.0116459	0.0116459	0.0116459	0.0116459	0.0116459	0.0116459	0.0122372	0.0125058	0.0122372	0.0122372	0.0122372	0.0122372	0.0122372	0.0122372	0.0122372	0.0132672	0.01248	0.0122372	0.0133228	0.0122372	0.0133228	0.0123763	0.0122372	0.0122796	0.0132672	0.0122372	0.0126367	0.0122372	0.0122372	0.0122372	0.0122372	0.0126051	0.0122372	0.0130024	0.0122372	0.0123859	0.0122372	0.01248	0.0122372	0.0122372	0.0122372	0.0122372
Amblyomma_eburneum_MOZ_MSMun1026	0.119363	0.066313		0.0073001	0	0.0131339	0.0073001	0.0073001	0.0073001	0.0073001	0.0073001	0.0073001	0.0073001	0.00715719	0.00754244	0.00715719	0.00715719	0.00715719	0.00715719	0.00715719	0.00715719	0.00715719	0.00876626	0.00738142	0.00715719	0.00870279	0.00715719	0.00870279	0.00760433	0.00715719	0.007659	0.00876626	0.00715719	0.00783284	0.00715719	0.00715719	0.00715719	0.00715719	0.0076728	0.00715719	0.00910357	0.00715719	0.00768719	0.00715719	0.00738142	0.00715719	0.00715719	0.00715719	0.00715719
Amblyomma_eburneum_MOZ_MSMun1032	0.12	0.0558511	0.0212766		0.0073001	0.0134486	0	0	0	0	0	0	0	0.00616894	0.00665024	0.00616894	0.00616894	0.00616894	0.00616894	0.00616894	0.00616894	0.00616894	0.00802662	0.00661028	0.00616894	0.00812952	0.00616894	0.00812952	0.00650129	0.00616894	0.00672271	0.00802662	0.00616894	0.00714918	0.00616894	0.00616894	0.00616894	0.00616894	0.00677171	0.00616894	0.00852211	0.00616894	0.00672991	0.00616894	0.00661028	0.00616894	0.00616894	0.00616894	0.00616894
Amblyomma_eburneum_MOZ_MSMun1039	0.119363	0.066313	0	0.0212766		0.0131339	0.0073001	0.0073001	0.0073001	0.0073001	0.0073001	0.0073001	0.0073001	0.00715719	0.00754244	0.00715719	0.00715719	0.00715719	0.00715719	0.00715719	0.00715719	0.00715719	0.00876626	0.00738142	0.00715719	0.00870279	0.00715719	0.00870279	0.00760433	0.00715719	0.007659	0.00876626	0.00715719	0.00783284	0.00715719	0.00715719	0.00715719	0.00715719	0.0076728	0.00715719	0.00910357	0.00715719	0.00768719	0.00715719	0.00738142	0.00715719	0.00715719	0.00715719	0.00715719
Amblyomma_eburneum_MOZ_MSMun352	0.118734	0.114058	0.0740741	0.0771277	0.0740741		0.0134486	0.0134486	0.0134486	0.0134486	0.0134486	0.0134486	0.0134486	0.0137572	0.0140334	0.0137572	0.0137572	0.0137572	0.0137572	0.0137572	0.0137572	0.0137572	0.014738	0.0139039	0.0137572	0.0144453	0.0137572	0.0144453	0.0139218	0.0137572	0.0138682	0.014738	0.0137572	0.0140669	0.0137572	0.0137572	0.0137572	0.0137572	0.014064	0.0137572	0.014547	0.0137572	0.0139137	0.0137572	0.0139039	0.0137572	0.0137572	0.0137572	0.0137572
Amblyomma_eburneum_MOZ_MSMun460	0.12	0.0558511	0.0212766	0	0.0212766	0.0771277		0	0	0	0	0	0	0.00616894	0.00665024	0.00616894	0.00616894	0.00616894	0.00616894	0.00616894	0.00616894	0.00616894	0.00802662	0.00661028	0.00616894	0.00812952	0.00616894	0.00812952	0.00650129	0.00616894	0.00672271	0.00802662	0.00616894	0.00714918	0.00616894	0.00616894	0.00616894	0.00616894	0.00677171	0.00616894	0.00852211	0.00616894	0.00672991	0.00616894	0.00661028	0.00616894	0.00616894	0.00616894	0.00616894
Amblyomma_eburneum_MOZ_MSMun472	0.12	0.0558511	0.0212766	0	0.0212766	0.0771277	0		0	0	0	0	0	0.00616894	0.00665024	0.00616894	0.00616894	0.00616894	0.00616894	0.00616894	0.00616894	0.00616894	0.00802662	0.00661028	0.00616894	0.00812952	0.00616894	0.00812952	0.00650129	0.00616894	0.00672271	0.00802662	0.00616894	0.00714918	0.00616894	0.00616894	0.00616894	0.00616894	0.00677171	0.00616894	0.00852211	0.00616894	0.00672991	0.00616894	0.00661028	0.00616894	0.00616894	0.00616894	0.00616894
Amblyomma_eburneum_MOZ_MSMun592	0.12	0.0558511	0.0212766	0	0.0212766	0.0771277	0	0		0	0	0	0	0.00616894	0.00665024	0.00616894	0.00616894	0.00616894	0.00616894	0.00616894	0.00616894	0.00616894	0.00802662	0.00661028	0.00616894	0.00812952	0.00616894	0.00812952	0.00650129	0.00616894	0.00672271	0.00802662	0.00616894	0.00714918	0.00616894	0.00616894	0.00616894	0.00616894	0.00677171	0.00616894	0.00852211	0.00616894	0.00672991	0.00616894	0.00661028	0.00616894	0.00616894	0.00616894	0.00616894
Amblyomma_eburneum_MOZ_MSMun628	0.12	0.0558511	0.0212766	0	0.0212766	0.0771277	0	0	0		0	0	0	0.00616894	0.00665024	0.00616894	0.00616894	0.00616894	0.00616894	0.00616894	0.00616894	0.00616894	0.00802662	0.00661028	0.00616894	0.00812952	0.00616894	0.00812952	0.00650129	0.00616894	0.00672271	0.00802662	0.00616894	0.00714918	0.00616894	0.00616894	0.00616894	0.00616894	0.00677171	0.00616894	0.00852211	0.00616894	0.00672991	0.00616894	0.00661028	0.00616894	0.00616894	0.00616894	0.00616894
Amblyomma_eburneum_MOZ_MSMun684	0.12	0.0558511	0.0212766	0	0.0212766	0.0771277	0	0	0	0		0	0	0.00616894	0.00665024	0.00616894	0.00616894	0.00616894	0.00616894	0.00616894	0.00616894	0.00616894	0.00802662	0.00661028	0.00616894	0.00812952	0.00616894	0.00812952	0.00650129	0.00616894	0.00672271	0.00802662	0.00616894	0.00714918	0.00616894	0.00616894	0.00616894	0.00616894	0.00677171	0.00616894	0.00852211	0.00616894	0.00672991	0.00616894	0.00661028	0.00616894	0.00616894	0.00616894	0.00616894
Amblyomma_eburneum_MOZ_MSMun689	0.12	0.0558511	0.0212766	0	0.0212766	0.0771277	0	0	0	0	0		0	0.00616894	0.00665024	0.00616894	0.00616894	0.00616894	0.00616894	0.00616894	0.00616894	0.00616894	0.00802662	0.00661028	0.00616894	0.00812952	0.00616894	0.00812952	0.00650129	0.00616894	0.00672271	0.00802662	0.00616894	0.00714918	0.00616894	0.00616894	0.00616894	0.00616894	0.00677171	0.00616894	0.00852211	0.00616894	0.00672991	0.00616894	0.00661028	0.00616894	0.00616894	0.00616894	0.00616894
Amblyomma_eburneum_MOZ_MSMun994	0.12	0.0558511	0.0212766	0	0.0212766	0.0771277	0	0	0	0	0	0		0.00616894	0.00665024	0.00616894	0.00616894	0.00616894	0.00616894	0.00616894	0.00616894	0.00616894	0.00802662	0.00661028	0.00616894	0.00812952	0.00616894	0.00812952	0.00650129	0.00616894	0.00672271	0.00802662	0.00616894	0.00714918	0.00616894	0.00616894	0.00616894	0.00616894	0.00677171	0.00616894	0.00852211	0.00616894	0.00672991	0.00616894	0.00661028	0.00616894	0.00616894	0.00616894	0.00616894
Amblyomma_hebraeum_AF150049	0.124668	0.061008	0.0185185	0.0159574	0.0185185	0.0793651	0.0159574	0.0159574	0.0159574	0.0159574	0.0159574	0.0159574	0.0159574		0.00253678	0	0	0	0	0	0	0	0.00533898	0.00254359	0	0.00533123	0	0.00533123	0.00257312	0	0.00274102	0.00533898	0	0.00370236	0	0	0	0	0.00261252	0	0.00601175	0	0.00252342	0	0.00254359	0	0	0	0
Amblyomma_hebraeum_MOZ_MGB321	0.127321	0.0636605	0.021164	0.018617	0.021164	0.0820106	0.018617	0.018617	0.018617	0.018617	0.018617	0.018617	0.018617	0.0026455		0.00253678	0.00253678	0.00253678	0.00253678	0.00253678	0.00253678	0.00253678	0.0058243	0.00362756	0.00253678	0.0058162	0.00253678	0.0058162	0.00361532	0.00253678	0.00370418	0.0058243	0.00253678	0.00432225	0.00253678	0.00253678	0.00253678	0.00253678	0.00375071	0.00253678	0.00646308	0.00253678	0.00361887	0.00253678	0.00362756	0.00253678	0.00253678	0.00253678	0.00253678
Amblyomma_hebraeum_MOZ_MGC301	0.124668	0.061008	0.0185185	0.0159574	0.0185185	0.0793651	0.0159574	0.0159574	0.0159574	0.0159574	0.0159574	0.0159574	0.0159574	0	0.0026455		0	0	0	0	0	0	0.00533898	0.00254359	0	0.00533123	0	0.00533123	0.00257312	0	0.00274102	0.00533898	0	0.00370236	0	0	0	0	0.00261252	0	0.00601175	0	0.00252342	0	0.00254359	0	0	0	0
Amblyomma_hebraeum_MOZ_MGG285	0.124668	0.061008	0.0185185	0.0159574	0.0185185	0.0793651	0.0159574	0.0159574	0.0159574	0.0159574	0.0159574	0.0159574	0.0159574	0	0.0026455	0		0	0	0	0	0	0.00533898	0.00254359	0	0.00533123	0	0.00533123	0.00257312	0	0.00274102	0.00533898	0	0.00370236	0	0	0	0	0.00261252	0	0.00601175	0	0.00252342	0	0.00254359	0	0	0	0
Amblyomma_hebraeum_MOZ_MGG85	0.124668	0.061008	0.0185185	0.0159574	0.0185185	0.0793651	0.0159574	0.0159574	0.0159574	0.0159574	0.0159574	0.0159574	0.0159574	0	0.0026455	0	0		0	0	0	0	0.00533898	0.00254359	0	0.00533123	0	0.00533123	0.00257312	0	0.00274102	0.00533898	0	0.00370236	0	0	0	0	0.00261252	0	0.00601175	0	0.00252342	0	0.00254359	0	0	0	0
Amblyomma_hebraeum_MOZ_MGM122	0.124668	0.061008	0.0185185	0.0159574	0.0185185	0.0793651	0.0159574	0.0159574	0.0159574	0.0159574	0.0159574	0.0159574	0.0159574	0	0.0026455	0	0	0		0	0	0	0.00533898	0.00254359	0	0.00533123	0	0.00533123	0.00257312	0	0.00274102	0.00533898	0	0.00370236	0	0	0	0	0.00261252	0	0.00601175	0	0.00252342	0	0.00254359	0	0	0	0
Amblyomma_hebraeum_MOZ_MGM76	0.124668	0.061008	0.0185185	0.0159574	0.0185185	0.0793651	0.0159574	0.0159574	0.0159574	0.0159574	0.0159574	0.0159574	0.0159574	0	0.0026455	0	0	0	0		0	0	0.00533898	0.00254359	0	0.00533123	0	0.00533123	0.00257312	0	0.00274102	0.00533898	0	0.00370236	0	0	0	0	0.00261252	0	0.00601175	0	0.00252342	0	0.00254359	0	0	0	0
Amblyomma_hebraeum_MOZ_MIHem332	0.124668	0.061008	0.0185185	0.0159574	0.0185185	0.0793651	0.0159574	0.0159574	0.0159574	0.0159574	0.0159574	0.0159574	0.0159574	0	0.0026455	0	0	0	0	0		0	0.00533898	0.00254359	0	0.00533123	0	0.00533123	0.00257312	0	0.00274102	0.00533898	0	0.00370236	0	0	0	0	0.00261252	0	0.00601175	0	0.00252342	0	0.00254359	0	0	0	0
Amblyomma_hebraeum_MOZ_MIHem405	0.124668	0.061008	0.0185185	0.0159574	0.0185185	0.0793651	0.0159574	0.0159574	0.0159574	0.0159574	0.0159574	0.0159574	0.0159574	0	0.0026455	0	0	0	0	0	0		0.00533898	0.00254359	0	0.00533123	0	0.00533123	0.00257312	0	0.00274102	0.00533898	0	0.00370236	0	0	0	0	0.00261252	0	0.00601175	0	0.00252342	0	0.00254359	0	0	0	0
Amblyomma_hebraeum_MOZ_MIInr18	0.137566	0.071618	0.0291005	0.0265957	0.0291005	0.0899471	0.0265957	0.0265957	0.0265957	0.0265957	0.0265957	0.0265957	0.0265957	0.010582	0.0132275	0.010582	0.010582	0.010582	0.010582	0.010582	0.010582	0.010582		0.00588151	0.00533898	0.00437278	0.00533898	0.00437278	0.00471879	0.00533898	0.00600989	0	0.00533898	0.00527635	0.00533898	0.00533898	0.00533898	0.00533898	0.00597567	0.00533898	0.00687419	0.00533898	0.00567671	0.00533898	0.00588151	0.00533898	0.00533898	0.00533898	0.00533898
Amblyomma_hebraeum_MOZ_MIInr89	0.127321	0.0636605	0.021164	0.018617	0.021164	0.0820106	0.018617	0.018617	0.018617	0.018617	0.018617	0.018617	0.018617	0.0026455	0.00529101	0.0026455	0.0026455	0.0026455	0.0026455	0.0026455	0.0026455	0.0026455	0.0132275		0.00254359	0.00587156	0.00254359	0.00587156	0.00360741	0.00254359	0.00374144	0.00588151	0.00254359	0.00462635	0.00254359	0.00254359	0.00254359	0.00254359	0.00371458	0.00254359	0.00656023	0.00254359	0.00352051	0.00254359	0	0.00254359	0.00254359	0.00254359	0.00254359
Amblyomma_hebraeum_MOZ_MIInr47	0.124668	0.061008	0.0185185	0.0159574	0.0185185	0.0793651	0.0159574	0.0159574	0.0159574	0.0159574	0.0159574	0.0159574	0.0159574	0	0.0026455	0	0	0	0	0	0	0	0.010582	0.0026455		0.00533123	0	0.00533123	0.00257312	0	0.00274102	0.00533898	0	0.00370236	0	0	0	0	0.00261252	0	0.00601175	0	0.00252342	0	0.00254359	0	0	0	0
Amblyomma_hebraeum_MOZ_MIIns47	0.132275	0.071618	0.0291005	0.0265957	0.0291005	0.0846561	0.0265957	0.0265957	0.0265957	0.0265957	0.0265957	0.0265957	0.0265957	0.010582	0.0132275	0.010582	0.010582	0.010582	0.010582	0.010582	0.010582	0.010582	0.00791557	0.0132275	0.010582		0.00533123	0	0.00588678	0.00533123	0.00598526	0.00437278	0.00533123	0.00531904	0.00533123	0.00533123	0.00533123	0.00533123	0.00596308	0.00533123	0.00682512	0.00533123	0.0056973	0.00533123	0.00587156	0.00533123	0.00533123	0.00533123	0.00533123
Amblyomma_hebraeum_MOZ_MIIns65	0.124668	0.061008	0.0185185	0.0159574	0.0185185	0.0793651	0.0159574	0.0159574	0.0159574	0.0159574	0.0159574	0.0159574	0.0159574	0	0.0026455	0	0	0	0	0	0	0	0.010582	0.0026455	0	0.010582		0.00533123	0.00257312	0	0.00274102	0.00533898	0	0.00370236	0	0	0	0	0.00261252	0	0.00601175	0	0.00252342	0	0.00254359	0	0	0	0
Amblyomma_hebraeum_MOZ_MIMas168	0.132275	0.071618	0.0291005	0.0265957	0.0291005	0.0846561	0.0265957	0.0265957	0.0265957	0.0265957	0.0265957	0.0265957	0.0265957	0.010582	0.0132275	0.010582	0.010582	0.010582	0.010582	0.010582	0.010582	0.010582	0.00791557	0.0132275	0.010582	0	0.010582		0.00588678	0.00533123	0.00598526	0.00437278	0.00533123	0.00531904	0.00533123	0.00533123	0.00533123	0.00533123	0.00596308	0.00533123	0.00682512	0.00533123	0.0056973	0.00533123	0.00587156	0.00533123	0.00533123	0.00533123	0.00533123
Amblyomma_hebraeum_MOZ_MMGa44	0.127321	0.0636605	0.021164	0.018617	0.021164	0.0820106	0.018617	0.018617	0.018617	0.018617	0.018617	0.018617	0.018617	0.0026455	0.00529101	0.0026455	0.0026455	0.0026455	0.0026455	0.0026455	0.0026455	0.0026455	0.00793651	0.00529101	0.0026455	0.0132275	0.0026455	0.0132275		0.00257312	0.00374743	0.00471879	0.00257312	0.00452568	0.00257312	0.00257312	0.00257312	0.00257312	0.00364855	0.00257312	0.00651884	0.00257312	0.00350102	0.00257312	0.00360741	0.00257312	0.00257312	0.00257312	0.00257312
Amblyomma_hebraeum_MOZ_MMGa65	0.124668	0.061008	0.0185185	0.0159574	0.0185185	0.0793651	0.0159574	0.0159574	0.0159574	0.0159574	0.0159574	0.0159574	0.0159574	0	0.0026455	0	0	0	0	0	0	0	0.010582	0.0026455	0	0.010582	0	0.010582	0.0026455		0.00274102	0.00533898	0	0.00370236	0	0	0	0	0.00261252	0	0.00601175	0	0.00252342	0	0.00254359	0	0	0	0
Amblyomma_hebraeum_MOZ_MMMag12	0.127321	0.0636605	0.021164	0.018617	0.021164	0.0820106	0.018617	0.018617	0.018617	0.018617	0.018617	0.018617	0.018617	0.0026455	0.00529101	0.0026455	0.0026455	0.0026455	0.0026455	0.0026455	0.0026455	0.0026455	0.0132275	0.00529101	0.0026455	0.0132275	0.0026455	0.0132275	0.00529101	0.0026455		0.00600989	0.00274102	0.00468417	0.00274102	0.00274102	0.00274102	0.00274102	0.00372568	0.00274102	0.00655026	0.00274102	0.00363539	0.00274102	0.00374144	0.00274102	0.00274102	0.00274102	0.00274102
Amblyomma_hebraeum_MOZ_MMMag53	0.137566	0.071618	0.0291005	0.0265957	0.0291005	0.0899471	0.0265957	0.0265957	0.0265957	0.0265957	0.0265957	0.0265957	0.0265957	0.010582	0.0132275	0.010582	0.010582	0.010582	0.010582	0.010582	0.010582	0.010582	0	0.0132275	0.010582	0.00791557	0.010582	0.00791557	0.00793651	0.010582	0.0132275		0.00533898	0.00527635	0.00533898	0.00533898	0.00533898	0.00533898	0.00597567	0.00533898	0.00687419	0.00533898	0.00567671	0.00533898	0.00588151	0.00533898	0.00533898	0.00533898	0.00533898
Amblyomma_hebraeum_MOZ_MMMan104	0.124668	0.061008	0.0185185	0.0159574	0.0185185	0.0793651	0.0159574	0.0159574	0.0159574	0.0159574	0.0159574	0.0159574	0.0159574	0	0.0026455	0	0	0	0	0	0	0	0.010582	0.0026455	0	0.010582	0	0.010582	0.0026455	0	0.0026455	0.010582		0.00370236	0	0	0	0	0.00261252	0	0.00601175	0	0.00252342	0	0.00254359	0	0	0	0
Amblyomma_hebraeum_MOZ_MMMoa106	0.129973	0.066313	0.0238095	0.0212766	0.0238095	0.0846561	0.0212766	0.0212766	0.0212766	0.0212766	0.0212766	0.0212766	0.0212766	0.00529101	0.00793651	0.00529101	0.00529101	0.00529101	0.00529101	0.00529101	0.00529101	0.00529101	0.010582	0.00793651	0.00529101	0.010582	0.00529101	0.010582	0.00793651	0.00529101	0.00793651	0.010582	0.00529101		0.00370236	0.00370236	0.00370236	0.00370236	0.00448849	0.00370236	0.0059428	0.00370236	0.00441356	0.00370236	0.00462635	0.00370236	0.00370236	0.00370236	0.00370236
Amblyomma_hebraeum_MOZ_MSChi286	0.124668	0.061008	0.0185185	0.0159574	0.0185185	0.0793651	0.0159574	0.0159574	0.0159574	0.0159574	0.0159574	0.0159574	0.0159574	0	0.0026455	0	0	0	0	0	0	0	0.010582	0.0026455	0	0.010582	0	0.010582	0.0026455	0	0.0026455	0.010582	0	0.00529101		0	0	0	0.00261252	0	0.00601175	0	0.00252342	0	0.00254359	0	0	0	0
Amblyomma_hebraeum_MOZ_MSChi300	0.124668	0.061008	0.0185185	0.0159574	0.0185185	0.0793651	0.0159574	0.0159574	0.0159574	0.0159574	0.0159574	0.0159574	0.0159574	0	0.0026455	0	0	0	0	0	0	0	0.010582	0.0026455	0	0.010582	0	0.010582	0.0026455	0	0.0026455	0.010582	0	0.00529101	0		0	0	0.00261252	0	0.00601175	0	0.00252342	0	0.00254359	0	0	0	0
Amblyomma_hebraeum_MOZ_MSChi321	0.124668	0.061008	0.0185185	0.0159574	0.0185185	0.0793651	0.0159574	0.0159574	0.0159574	0.0159574	0.0159574	0.0159574	0.0159574	0	0.0026455	0	0	0	0	0	0	0	0.010582	0.0026455	0	0.010582	0	0.010582	0.0026455	0	0.0026455	0.010582	0	0.00529101	0	0		0	0.00261252	0	0.00601175	0	0.00252342	0	0.00254359	0	0	0	0
Amblyomma_hebraeum_MOZ_MSChi359	0.124668	0.061008	0.0185185	0.0159574	0.0185185	0.0793651	0.0159574	0.0159574	0.0159574	0.0159574	0.0159574	0.0159574	0.0159574	0	0.0026455	0	0	0	0	0	0	0	0.010582	0.0026455	0	0.010582	0	0.010582	0.0026455	0	0.0026455	0.010582	0	0.00529101	0	0	0		0.00261252	0	0.00601175	0	0.00252342	0	0.00254359	0	0	0	0
Amblyomma_hebraeum_SWZ_MZ351123	0.127321	0.0636605	0.021164	0.018617	0.021164	0.0820106	0.018617	0.018617	0.018617	0.018617	0.018617	0.018617	0.018617	0.0026455	0.00529101	0.0026455	0.0026455	0.0026455	0.0026455	0.0026455	0.0026455	0.0026455	0.0132275	0.00529101	0.0026455	0.0132275	0.0026455	0.0132275	0.00529101	0.0026455	0.00529101	0.0132275	0.0026455	0.00793651	0.0026455	0.0026455	0.0026455	0.0026455		0.00261252	0.00666979	0.00261252	0.00362794	0.00261252	0.00371458	0.00261252	0.00261252	0.00261252	0.00261252
Amblyomma_hebraeum_ZAF_KZN10	0.124668	0.061008	0.0185185	0.0159574	0.0185185	0.0793651	0.0159574	0.0159574	0.0159574	0.0159574	0.0159574	0.0159574	0.0159574	0	0.0026455	0	0	0	0	0	0	0	0.010582	0.0026455	0	0.010582	0	0.010582	0.0026455	0	0.0026455	0.010582	0	0.00529101	0	0	0	0	0.0026455		0.00601175	0	0.00252342	0	0.00254359	0	0	0	0
Amblyomma_hebraeum_ZAF_GP4	0.135279	0.0689655	0.031746	0.0292553	0.031746	0.0899471	0.0292553	0.0292553	0.0292553	0.0292553	0.0292553	0.0292553	0.0292553	0.0132275	0.015873	0.0132275	0.0132275	0.0132275	0.0132275	0.0132275	0.0132275	0.0132275	0.0185185	0.015873	0.0132275	0.0185185	0.0132275	0.0185185	0.015873	0.0132275	0.015873	0.0185185	0.0132275	0.0132275	0.0132275	0.0132275	0.0132275	0.0132275	0.015873	0.0132275		0.00601175	0.00660388	0.00601175	0.00656023	0.00601175	0.00601175	0.00601175	0.00601175
Amblyomma_hebraeum_ZAF_GT10	0.124668	0.061008	0.0185185	0.0159574	0.0185185	0.0793651	0.0159574	0.0159574	0.0159574	0.0159574	0.0159574	0.0159574	0.0159574	0	0.0026455	0	0	0	0	0	0	0	0.010582	0.0026455	0	0.010582	0	0.010582	0.0026455	0	0.0026455	0.010582	0	0.00529101	0	0	0	0	0.0026455	0	0.0132275		0.00252342	0	0.00254359	0	0	0	0
Amblyomma_hebraeum_ZAF_GT14	0.127321	0.0636605	0.021164	0.018617	0.021164	0.0820106	0.018617	0.018617	0.018617	0.018617	0.018617	0.018617	0.018617	0.0026455	0.00529101	0.0026455	0.0026455	0.0026455	0.0026455	0.0026455	0.0026455	0.0026455	0.0132275	0.00529101	0.0026455	0.0132275	0.0026455	0.0132275	0.00529101	0.0026455	0.00529101	0.0132275	0.0026455	0.00793651	0.0026455	0.0026455	0.0026455	0.0026455	0.00529101	0.0026455	0.015873	0.0026455		0.00252342	0.00352051	0.00252342	0.00252342	0.00252342	0.00252342
Amblyomma_hebraeum_ZAF_GT34	0.124668	0.061008	0.0185185	0.0159574	0.0185185	0.0793651	0.0159574	0.0159574	0.0159574	0.0159574	0.0159574	0.0159574	0.0159574	0	0.0026455	0	0	0	0	0	0	0	0.010582	0.0026455	0	0.010582	0	0.010582	0.0026455	0	0.0026455	0.010582	0	0.00529101	0	0	0	0	0.0026455	0	0.0132275	0	0.0026455		0.00254359	0	0	0	0
Amblyomma_hebraeum_ZAF_GT39	0.127321	0.0636605	0.021164	0.018617	0.021164	0.0820106	0.018617	0.018617	0.018617	0.018617	0.018617	0.018617	0.018617	0.0026455	0.00529101	0.0026455	0.0026455	0.0026455	0.0026455	0.0026455	0.0026455	0.0026455	0.0132275	0	0.0026455	0.0132275	0.0026455	0.0132275	0.00529101	0.0026455	0.00529101	0.0132275	0.0026455	0.00793651	0.0026455	0.0026455	0.0026455	0.0026455	0.00529101	0.0026455	0.015873	0.0026455	0.00529101	0.0026455		0.00254359	0.00254359	0.00254359	0.00254359
Amblyomma_hebraeum_ZAF_KZN10	0.124668	0.061008	0.0185185	0.0159574	0.0185185	0.0793651	0.0159574	0.0159574	0.0159574	0.0159574	0.0159574	0.0159574	0.0159574	0	0.0026455	0	0	0	0	0	0	0	0.010582	0.0026455	0	0.010582	0	0.010582	0.0026455	0	0.0026455	0.010582	0	0.00529101	0	0	0	0	0.0026455	0	0.0132275	0	0.0026455	0	0.0026455		0	0	0
Amblyomma_hebraeum_ZAF_KZN14	0.124668	0.061008	0.0185185	0.0159574	0.0185185	0.0793651	0.0159574	0.0159574	0.0159574	0.0159574	0.0159574	0.0159574	0.0159574	0	0.0026455	0	0	0	0	0	0	0	0.010582	0.0026455	0	0.010582	0	0.010582	0.0026455	0	0.0026455	0.010582	0	0.00529101	0	0	0	0	0.0026455	0	0.0132275	0	0.0026455	0	0.0026455	0		0	0
Amblyomma_hebraeum_ZAF_KZN20	0.124668	0.061008	0.0185185	0.0159574	0.0185185	0.0793651	0.0159574	0.0159574	0.0159574	0.0159574	0.0159574	0.0159574	0.0159574	0	0.0026455	0	0	0	0	0	0	0	0.010582	0.0026455	0	0.010582	0	0.010582	0.0026455	0	0.0026455	0.010582	0	0.00529101	0	0	0	0	0.0026455	0	0.0132275	0	0.0026455	0	0.0026455	0	0		0
Amblyomma_hebraeum_ZAF_KZN22	0.124668	0.061008	0.0185185	0.0159574	0.0185185	0.0793651	0.0159574	0.0159574	0.0159574	0.0159574	0.0159574	0.0159574	0.0159574	0	0.0026455	0	0	0	0	0	0	0	0.010582	0.0026455	0	0.010582	0	0.010582	0.0026455	0	0.0026455	0.010582	0	0.00529101	0	0	0	0	0.0026455	0	0.0132275	0	0.0026455	0	0.0026455	0	0	0
Amblyomma_hebraeum_ZAF_KZN29	0.124668	0.061008	0.0185185	0.0159574	0.0185185	0.0793651	0.0159574	0.0159574	0.0159574	0.0159574	0.0159574	0.0159574	0.0159574	0	0.0026455	0	0	0	0	0	0	0	0.010582	0.0026455	0	0.010582	0	0.010582	0.0026455	0	0.0026455	0.010582	0	0.00529101	0	0	0	0	0.0026455	0	0.0132275	0	0.0026455	0	0.0026455	0	0	0	0
Amblyomma_hebraeum_ZAF_KZN35	0.124668	0.061008	0.0185185	0.0159574	0.0185185	0.0793651	0.0159574	0.0159574	0.0159574	0.0159574	0.0159574	0.0159574	0.0159574	0	0.0026455	0	0	0	0	0	0	0	0.010582	0.0026455	0	0.010582	0	0.010582	0.0026455	0	0.0026455	0.010582	0	0.00529101	0	0	0	0	0.0026455	0	0.0132275	0	0.0026455	0	0.0026455	0	0	0	0
Amblyomma_hebraeum_ZAF_KZN48	0.124668	0.061008	0.0185185	0.0159574	0.0185185	0.0793651	0.0159574	0.0159574	0.0159574	0.0159574	0.0159574	0.0159574	0.0159574	0	0.0026455	0	0	0	0	0	0	0	0.010582	0.0026455	0	0.010582	0	0.010582	0.0026455	0	0.0026455	0.010582	0	0.00529101	0	0	0	0	0.0026455	0	0.0132275	0	0.0026455	0	0.0026455	0	0	0	0
Amblyomma_hebraeum_ZAF_KZN70	0.124668	0.061008	0.0185185	0.0159574	0.0185185	0.0793651	0.0159574	0.0159574	0.0159574	0.0159574	0.0159574	0.0159574	0.0159574	0	0.0026455	0	0	0	0	0	0	0	0.010582	0.0026455	0	0.010582	0	0.010582	0.0026455	0	0.0026455	0.010582	0	0.00529101	0	0	0	0	0.0026455	0	0.0132275	0	0.0026455	0	0.0026455	0	0	0	0
Amblyomma_hebraeum_ZAF_LP15	0.124668	0.061008	0.0185185	0.0159574	0.0185185	0.0793651	0.0159574	0.0159574	0.0159574	0.0159574	0.0159574	0.0159574	0.0159574	0	0.0026455	0	0	0	0	0	0	0	0.010582	0.0026455	0	0.010582	0	0.010582	0.0026455	0	0.0026455	0.010582	0	0.00529101	0	0	0	0	0.0026455	0	0.0132275	0	0.0026455	0	0.0026455	0	0	0	0
Amblyomma_hebraeum_ZAF_LP16	0.124668	0.061008	0.0185185	0.0159574	0.0185185	0.0793651	0.0159574	0.0159574	0.0159574	0.0159574	0.0159574	0.0159574	0.0159574	0	0.0026455	0	0	0	0	0	0	0	0.010582	0.0026455	0	0.010582	0	0.010582	0.0026455	0	0.0026455	0.010582	0	0.00529101	0	0	0	0	0.0026455	0	0.0132275	0	0.0026455	0	0.0026455	0	0	0	0
Amblyomma_hebraeum_ZAF_LP23	0.124668	0.061008	0.0185185	0.0159574	0.0185185	0.0793651	0.0159574	0.0159574	0.0159574	0.0159574	0.0159574	0.0159574	0.0159574	0	0.0026455	0	0	0	0	0	0	0	0.010582	0.0026455	0	0.010582	0	0.010582	0.0026455	0	0.0026455	0.010582	0	0.00529101	0	0	0	0	0.0026455	0	0.0132275	0	0.0026455	0	0.0026455	0	0	0	0
Amblyomma_hebraeum_ZAF_LP34	0.127321	0.0636605	0.021164	0.018617	0.021164	0.0820106	0.018617	0.018617	0.018617	0.018617	0.018617	0.018617	0.018617	0.0026455	0.00529101	0.0026455	0.0026455	0.0026455	0.0026455	0.0026455	0.0026455	0.0026455	0.0132275	0.00529101	0.0026455	0.0132275	0.0026455	0.0132275	0.00529101	0.0026455	0.00529101	0.0132275	0.0026455	0.00793651	0.0026455	0.0026455	0.0026455	0.0026455	0.00529101	0.0026455	0.015873	0.0026455	0.00529101	0.0026455	0.00529101	0.0026455	0.0026455	0.0026455	0.0026455
Amblyomma_hebraeum_ZAF_LP40	0.124668	0.061008	0.0185185	0.0159574	0.0185185	0.0793651	0.0159574	0.0159574	0.0159574	0.0159574	0.0159574	0.0159574	0.0159574	0	0.0026455	0	0	0	0	0	0	0	0.010582	0.0026455	0	0.010582	0	0.010582	0.0026455	0	0.0026455	0.010582	0	0.00529101	0	0	0	0	0.0026455	0	0.0132275	0	0.0026455	0	0.0026455	0	0	0	0
Amblyomma_hebraeum_ZAF_LP55	0.124668	0.061008	0.0185185	0.0159574	0.0185185	0.0793651	0.0159574	0.0159574	0.0159574	0.0159574	0.0159574	0.0159574	0.0159574	0	0.0026455	0	0	0	0	0	0	0	0.010582	0.0026455	0	0.010582	0	0.010582	0.0026455	0	0.0026455	0.010582	0	0.00529101	0	0	0	0	0.0026455	0	0.0132275	0	0.0026455	0	0.0026455	0	0	0	0
Amblyomma_hebraeum_ZAF_LP7	0.124668	0.061008	0.0185185	0.0159574	0.0185185	0.0793651	0.0159574	0.0159574	0.0159574	0.0159574	0.0159574	0.0159574	0.0159574	0	0.0026455	0	0	0	0	0	0	0	0.010582	0.0026455	0	0.010582	0	0.010582	0.0026455	0	0.0026455	0.010582	0	0.00529101	0	0	0	0	0.0026455	0	0.0132275	0	0.0026455	0	0.0026455	0	0	0	0
Amblyomma_hebraeum_ZAF_LP9	0.124668	0.061008	0.0185185	0.0159574	0.0185185	0.0793651	0.0159574	0.0159574	0.0159574	0.0159574	0.0159574	0.0159574	0.0159574	0	0.0026455	0	0	0	0	0	0	0	0.010582	0.0026455	0	0.010582	0	0.010582	0.0026455	0	0.0026455	0.010582	0	0.00529101	0	0	0	0	0.0026455	0	0.0132275	0	0.0026455	0	0.0026455	0	0	0	0
Amblyomma_hebraeum_ZAF_MH751460	0.127321	0.0636605	0.021164	0.018617	0.021164	0.0820106	0.018617	0.018617	0.018617	0.018617	0.018617	0.018617	0.018617	0.0026455	0.00529101	0.0026455	0.0026455	0.0026455	0.0026455	0.0026455	0.0026455	0.0026455	0.0132275	0.00529101	0.0026455	0.0132275	0.0026455	0.0132275	0.00529101	0.0026455	0.00529101	0.0132275	0.0026455	0.00793651	0.0026455	0.0026455	0.0026455	0.0026455	0	0.0026455	0.015873	0.0026455	0.00529101	0.0026455	0.00529101	0.0026455	0.0026455	0.0026455	0.0026455
Amblyomma_hebraeum_ZAF_MP13	0.124668	0.061008	0.0185185	0.0159574	0.0185185	0.0793651	0.0159574	0.0159574	0.0159574	0.0159574	0.0159574	0.0159574	0.0159574	0	0.0026455	0	0	0	0	0	0	0	0.010582	0.0026455	0	0.010582	0	0.010582	0.0026455	0	0.0026455	0.010582	0	0.00529101	0	0	0	0	0.0026455	0	0.0132275	0	0.0026455	0	0.0026455	0	0	0	0
Amblyomma_hebraeum_ZAF_MP28	0.124668	0.061008	0.0185185	0.0159574	0.0185185	0.0793651	0.0159574	0.0159574	0.0159574	0.0159574	0.0159574	0.0159574	0.0159574	0	0.0026455	0	0	0	0	0	0	0	0.010582	0.0026455	0	0.010582	0	0.010582	0.0026455	0	0.0026455	0.010582	0	0.00529101	0	0	0	0	0.0026455	0	0.0132275	0	0.0026455	0	0.0026455	0	0	0	0
Amblyomma_hebraeum_ZAF_MP3	0.124668	0.061008	0.0185185	0.0159574	0.0185185	0.0793651	0.0159574	0.0159574	0.0159574	0.0159574	0.0159574	0.0159574	0.0159574	0	0.0026455	0	0	0	0	0	0	0	0.010582	0.0026455	0	0.010582	0	0.010582	0.0026455	0	0.0026455	0.010582	0	0.00529101	0	0	0	0	0.0026455	0	0.0132275	0	0.0026455	0	0.0026455	0	0	0	0
Amblyomma_hebraeum_ZWE_ZiMC27	0.124668	0.061008	0.0185185	0.0159574	0.0185185	0.0793651	0.0159574	0.0159574	0.0159574	0.0159574	0.0159574	0.0159574	0.0159574	0	0.0026455	0	0	0	0	0	0	0	0.010582	0.0026455	0	0.010582	0	0.010582	0.0026455	0	0.0026455	0.010582	0	0.00529101	0	0	0	0	0.0026455	0	0.0132275	0	0.0026455	0	0.0026455	0	0	0	0
Amblyomma_hebraeum_ZWE_ZiMC4	0.124668	0.061008	0.0185185	0.0159574	0.0185185	0.0793651	0.0159574	0.0159574	0.0159574	0.0159574	0.0159574	0.0159574	0.0159574	0	0.0026455	0	0	0	0	0	0	0	0.010582	0.0026455	0	0.010582	0	0.010582	0.0026455	0	0.0026455	0.010582	0	0.00529101	0	0	0	0	0.0026455	0	0.0132275	0	0.0026455	0	0.0026455	0	0	0	0
Amblyomma_hebraeum_ZWE_ZiMC41	0.124668	0.061008	0.0185185	0.0159574	0.0185185	0.0793651	0.0159574	0.0159574	0.0159574	0.0159574	0.0159574	0.0159574	0.0159574	0	0.0026455	0	0	0	0	0	0	0	0.010582	0.0026455	0	0.010582	0	0.010582	0.0026455	0	0.0026455	0.010582	0	0.00529101	0	0	0	0	0.0026455	0	0.0132275	0	0.0026455	0	0.0026455	0	0	0	0
Amblyomma_hebraeum_ZWE_ZiMC6	0.124668	0.061008	0.0185185	0.0159574	0.0185185	0.0793651	0.0159574	0.0159574	0.0159574	0.0159574	0.0159574	0.0159574	0.0159574	0	0.0026455	0	0	0	0	0	0	0	0.010582	0.0026455	0	0.010582	0	0.010582	0.0026455	0	0.0026455	0.010582	0	0.00529101	0	0	0	0	0.0026455	0	0.0132275	0	0.0026455	0	0.0026455	0	0	0	0
Amblyomma_hebraeum_ZWE_ZiMC71	0.124668	0.061008	0.0185185	0.0159574	0.0185185	0.0793651	0.0159574	0.0159574	0.0159574	0.0159574	0.0159574	0.0159574	0.0159574	0	0.0026455	0	0	0	0	0	0	0	0.010582	0.0026455	0	0.010582	0	0.010582	0.0026455	0	0.0026455	0.010582	0	0.00529101	0	0	0	0	0.0026455	0	0.0132275	0	0.0026455	0	0.0026455	0	0	0	0
Amblyomma_hebraeum_ZWE_ZiMC90	0.122016	0.0636605	0.021164	0.018617	0.021164	0.0820106	0.018617	0.018617	0.018617	0.018617	0.018617	0.018617	0.018617	0.0026455	0.00529101	0.0026455	0.0026455	0.0026455	0.0026455	0.0026455	0.0026455	0.0026455	0.0132275	0.00529101	0.0026455	0.0132275	0.0026455	0.0132275	0.00529101	0.0026455	0.00529101	0.0132275	0.0026455	0.00793651	0.0026455	0.0026455	0.0026455	0.0026455	0.00529101	0.0026455	0.015873	0.0026455	0.00529101	0.0026455	0.00529101	0.0026455	0.0026455	0.0026455	0.0026455
Amblyomma_hebraeum_ZWE_ZiMG16	0.124668	0.061008	0.0185185	0.0159574	0.0185185	0.0793651	0.0159574	0.0159574	0.0159574	0.0159574	0.0159574	0.0159574	0.0159574	0	0.0026455	0	0	0	0	0	0	0	0.010582	0.0026455	0	0.010582	0	0.010582	0.0026455	0	0.0026455	0.010582	0	0.00529101	0	0	0	0	0.0026455	0	0.0132275	0	0.0026455	0	0.0026455	0	0	0	0
Amblyomma_hebraeum_ZWE_ZiMG22	0.124668	0.061008	0.0185185	0.0159574	0.0185185	0.0793651	0.0159574	0.0159574	0.0159574	0.0159574	0.0159574	0.0159574	0.0159574	0	0.0026455	0	0	0	0	0	0	0	0.010582	0.0026455	0	0.010582	0	0.010582	0.0026455	0	0.0026455	0.010582	0	0.00529101	0	0	0	0	0.0026455	0	0.0132275	0	0.0026455	0	0.0026455	0	0	0	0
Amblyomma_hebraeum_ZWE_ZiMK009	0.124668	0.061008	0.0185185	0.0159574	0.0185185	0.0793651	0.0159574	0.0159574	0.0159574	0.0159574	0.0159574	0.0159574	0.0159574	0	0.0026455	0	0	0	0	0	0	0	0.010582	0.0026455	0	0.010582	0	0.010582	0.0026455	0	0.0026455	0.010582	0	0.00529101	0	0	0	0	0.0026455	0	0.0132275	0	0.0026455	0	0.0026455	0	0	0	0
Amblyomma_hebraeum_ZWE_ZiMK12	0.124668	0.061008	0.0185185	0.0159574	0.0185185	0.0793651	0.0159574	0.0159574	0.0159574	0.0159574	0.0159574	0.0159574	0.0159574	0	0.0026455	0	0	0	0	0	0	0	0.010582	0.0026455	0	0.010582	0	0.010582	0.0026455	0	0.0026455	0.010582	0	0.00529101	0	0	0	0	0.0026455	0	0.0132275	0	0.0026455	0	0.0026455	0	0	0	0
Amblyomma_hebraeum_ZWE_ZiMK14	0.124668	0.061008	0.0185185	0.0159574	0.0185185	0.0793651	0.0159574	0.0159574	0.0159574	0.0159574	0.0159574	0.0159574	0.0159574	0	0.0026455	0	0	0	0	0	0	0	0.010582	0.0026455	0	0.010582	0	0.010582	0.0026455	0	0.0026455	0.010582	0	0.00529101	0	0	0	0	0.0026455	0	0.0132275	0	0.0026455	0	0.0026455	0	0	0	0
Amblyomma_hebraeum_ZWE_ZiMK4	0.124668	0.061008	0.0185185	0.0159574	0.0185185	0.0793651	0.0159574	0.0159574	0.0159574	0.0159574	0.0159574	0.0159574	0.0159574	0	0.0026455	0	0	0	0	0	0	0	0.010582	0.0026455	0	0.010582	0	0.010582	0.0026455	0	0.0026455	0.010582	0	0.00529101	0	0	0	0	0.0026455	0	0.0132275	0	0.0026455	0	0.0026455	0	0	0	0
Amblyomma_hebraeum_ZWE_ZiMK6	0.127321	0.0636605	0.021164	0.018617	0.021164	0.0820106	0.018617	0.018617	0.018617	0.018617	0.018617	0.018617	0.018617	0.0026455	0.00529101	0.0026455	0.0026455	0.0026455	0.0026455	0.0026455	0.0026455	0.0026455	0.0132275	0.00529101	0.0026455	0.0132275	0.0026455	0.0132275	0.00529101	0.0026455	0.00529101	0.0132275	0.0026455	0.00793651	0.0026455	0.0026455	0.0026455	0.0026455	0.00529101	0.0026455	0.015873	0.0026455	0.00529101	0.0026455	0.00529101	0.0026455	0.0026455	0.0026455	0.0026455
Amblyomma_hebraeum_ZWE_ZiMMw57	0.124668	0.061008	0.0185185	0.0159574	0.0185185	0.0793651	0.0159574	0.0159574	0.0159574	0.0159574	0.0159574	0.0159574	0.0159574	0	0.0026455	0	0	0	0	0	0	0	0.010582	0.0026455	0	0.010582	0	0.010582	0.0026455	0	0.0026455	0.010582	0	0.00529101	0	0	0	0	0.0026455	0	0.0132275	0	0.0026455	0	0.0026455	0	0	0	0
Amblyomma_hebraeum_ZWE_ZiMS2	0.127321	0.0636605	0.021164	0.018617	0.021164	0.0820106	0.018617	0.018617	0.018617	0.018617	0.018617	0.018617	0.018617	0.0026455	0.00529101	0.0026455	0.0026455	0.0026455	0.0026455	0.0026455	0.0026455	0.0026455	0.0132275	0.00529101	0.0026455	0.0132275	0.0026455	0.0132275	0.00529101	0.0026455	0.00529101	0.0132275	0.0026455	0.00793651	0.0026455	0.0026455	0.0026455	0.0026455	0.00529101	0.0026455	0.015873	0.0026455	0.00529101	0.0026455	0.00529101	0.0026455	0.0026455	0.0026455	0.0026455
Amblyomma_hebraeum_ZWE_ZiMZ100	0.124668	0.061008	0.0185185	0.0159574	0.0185185	0.0793651	0.0159574	0.0159574	0.0159574	0.0159574	0.0159574	0.0159574	0.0159574	0	0.0026455	0	0	0	0	0	0	0	0.010582	0.0026455	0	0.010582	0	0.010582	0.0026455	0	0.0026455	0.010582	0	0.00529101	0	0	0	0	0.0026455	0	0.0132275	0	0.0026455	0	0.0026455	0	0	0	0
Amblyomma_hebraeum_ZWE_ZiMZ115	0.124668	0.061008	0.0185185	0.0159574	0.0185185	0.0793651	0.0159574	0.0159574	0.0159574	0.0159574	0.0159574	0.0159574	0.0159574	0	0.0026455	0	0	0	0	0	0	0	0.010582	0.0026455	0	0.010582	0	0.010582	0.0026455	0	0.0026455	0.010582	0	0.00529101	0	0	0	0	0.0026455	0	0.0132275	0	0.0026455	0	0.0026455	0	0	0	0
Amblyomma_hebraeum_ZWE_ZiMZ12	0.124668	0.061008	0.0185185	0.0159574	0.0185185	0.0793651	0.0159574	0.0159574	0.0159574	0.0159574	0.0159574	0.0159574	0.0159574	0	0.0026455	0	0	0	0	0	0	0	0.010582	0.0026455	0	0.010582	0	0.010582	0.0026455	0	0.0026455	0.010582	0	0.00529101	0	0	0	0	0.0026455	0	0.0132275	0	0.0026455	0	0.0026455	0	0	0	0
Amblyomma_hebraeum_ZWE_ZiMZ29	0.124668	0.061008	0.0185185	0.0159574	0.0185185	0.0793651	0.0159574	0.0159574	0.0159574	0.0159574	0.0159574	0.0159574	0.0159574	0	0.0026455	0	0	0	0	0	0	0	0.010582	0.0026455	0	0.010582	0	0.010582	0.0026455	0	0.0026455	0.010582	0	0.00529101	0	0	0	0	0.0026455	0	0.0132275	0	0.0026455	0	0.0026455	0	0	0	0
Amblyomma_hebraeum_ZWE_ZiMZ49	0.124668	0.061008	0.0185185	0.0159574	0.0185185	0.0793651	0.0159574	0.0159574	0.0159574	0.0159574	0.0159574	0.0159574	0.0159574	0	0.0026455	0	0	0	0	0	0	0	0.010582	0.0026455	0	0.010582	0	0.010582	0.0026455	0	0.0026455	0.010582	0	0.00529101	0	0	0	0	0.0026455	0	0.0132275	0	0.0026455	0	0.0026455	0	0	0	0
Amblyomma_hebraeum_ZWE_ZiMZ78	0.124668	0.061008	0.0185185	0.0159574	0.0185185	0.0793651	0.0159574	0.0159574	0.0159574	0.0159574	0.0159574	0.0159574	0.0159574	0	0.0026455	0	0	0	0	0	0	0	0.010582	0.0026455	0	0.010582	0	0.010582	0.0026455	0	0.0026455	0.010582	0	0.00529101	0	0	0	0	0.0026455	0	0.0132275	0	0.0026455	0	0.0026455	0	0	0	0
Amblyomma_hebraeum_ZWE_ZiMZ93	0.124339	0.061008	0.0185185	0.0159574	0.0185185	0.0793651	0.0159574	0.0159574	0.0159574	0.0159574	0.0159574	0.0159574	0.0159574	0	0.0026455	0	0	0	0	0	0	0	0.010582	0.0026455	0	0.010582	0	0.010582	0.0026455	0	0.0026455	0.010582	0	0.00529101	0	0	0	0	0.0026455	0	0.0132275	0	0.0026455	0	0.0026455	0	0	0	0
Amblyomma_hebraeum_ZWE_ZMMw28	0.124668	0.061008	0.0185185	0.0159574	0.0185185	0.0793651	0.0159574	0.0159574	0.0159574	0.0159574	0.0159574	0.0159574	0.0159574	0	0.0026455	0	0	0	0	0	0	0	0.010582	0.0026455	0	0.010582	0	0.010582	0.0026455	0	0.0026455	0.010582	0	0.00529101	0	0	0	0	0.0026455	0	0.0132275	0	0.0026455	0	0.0026455	0	0	0	0
Amblyomma_hebraeum_ZWE_ZMZ21	0.124668	0.061008	0.0185185	0.0159574	0.0185185	0.0793651	0.0159574	0.0159574	0.0159574	0.0159574	0.0159574	0.0159574	0.0159574	0	0.0026455	0	0	0	0	0	0	0	0.010582	0.0026455	0	0.010582	0	0.010582	0.0026455	0	0.0026455	0.010582	0	0.00529101	0	0	0	0	0.0026455	0	0.0132275	0	0.0026455	0	0.0026455	0	0	0	0
Amblyomma_hebraeum_ZWE_ZMZ91	0.124668	0.061008	0.0185185	0.0159574	0.0185185	0.0793651	0.0159574	0.0159574	0.0159574	0.0159574	0.0159574	0.0159574	0.0159574	0	0.0026455	0	0	0	0	0	0	0	0.010582	0.0026455	0	0.010582	0	0.010582	0.0026455	0	0.0026455	0.010582	0	0.00529101	0	0	0	0	0.0026455	0	0.0132275	0	0.0026455	0	0.0026455	0	0	0	0
Amblyomma_pomposum_AGO_AHB006	0.113456	0.114058	0.0714286	0.0771277	0.0714286	0.00526316	0.0771277	0.0771277	0.0771277	0.0771277	0.0771277	0.0771277	0.0771277	0.0793651	0.0820106	0.0793651	0.0793651	0.0793651	0.0793651	0.0793651	0.0793651	0.0793651	0.0899471	0.0820106	0.0793651	0.0846561	0.0793651	0.0846561	0.0820106	0.0793651	0.0820106	0.0899471	0.0793651	0.0846561	0.0793651	0.0793651	0.0793651	0.0793651	0.0820106	0.0793651	0.0899471	0.0793651	0.0820106	0.0793651	0.0820106	0.0793651	0.0793651	0.0793651	0.0793651
Amblyomma_pomposum_AGO_AHB011	0.116095	0.116711	0.0740741	0.0797872	0.0740741	0.00789474	0.0797872	0.0797872	0.0797872	0.0797872	0.0797872	0.0797872	0.0797872	0.0820106	0.0846561	0.0820106	0.0820106	0.0820106	0.0820106	0.0820106	0.0820106	0.0820106	0.0925926	0.0846561	0.0820106	0.0873016	0.0820106	0.0873016	0.0846561	0.0820106	0.0846561	0.0925926	0.0820106	0.0873016	0.0820106	0.0820106	0.0820106	0.0820106	0.0846561	0.0820106	0.0925926	0.0820106	0.0846561	0.0820106	0.0846561	0.0820106	0.0820106	0.0820106	0.0820106
Amblyomma_pomposum_AGO_AHB015	0.15	0.148541	0.10582	0.111702	0.10582	0.0447368	0.111702	0.111702	0.111702	0.111702	0.111702	0.111702	0.111702	0.113757	0.111111	0.113757	0.113757	0.113757	0.113757	0.113757	0.113757	0.113757	0.111111	0.116402	0.113757	0.108466	0.113757	0.108466	0.116402	0.113757	0.116402	0.111111	0.113757	0.113757	0.113757	0.113757	0.113757	0.113757	0.116402	0.113757	0.119048	0.113757	0.116402	0.113757	0.116402	0.113757	0.113757	0.113757	0.113757
Amblyomma_pomposum_reference_collection_M1	0.116095	0.116711	0.0740741	0.0797872	0.0740741	0.00263158	0.0797872	0.0797872	0.0797872	0.0797872	0.0797872	0.0797872	0.0797872	0.0820106	0.0846561	0.0820106	0.0820106	0.0820106	0.0820106	0.0820106	0.0820106	0.0820106	0.0925926	0.0846561	0.0820106	0.0873016	0.0820106	0.0873016	0.0846561	0.0820106	0.0846561	0.0925926	0.0820106	0.0873016	0.0820106	0.0820106	0.0820106	0.0820106	0.0846561	0.0820106	0.0925926	0.0820106	0.0846561	0.0820106	0.0846561	0.0820106	0.0820106	0.0820106	0.0820106
Amblyomma_pomposum_reference_collection_M2	0.113456	0.114058	0.0714286	0.0771277	0.0714286	0.00526316	0.0771277	0.0771277	0.0771277	0.0771277	0.0771277	0.0771277	0.0771277	0.0793651	0.0820106	0.0793651	0.0793651	0.0793651	0.0793651	0.0793651	0.0793651	0.0793651	0.0899471	0.0820106	0.0793651	0.0846561	0.0793651	0.0846561	0.0820106	0.0793651	0.0820106	0.0899471	0.0793651	0.0846561	0.0793651	0.0793651	0.0793651	0.0793651	0.0820106	0.0793651	0.0899471	0.0793651	0.0820106	0.0793651	0.0820106	0.0793651	0.0793651	0.0793651	0.0793651
Amblyomma_pomposum_reference_collection_M3	0.116095	0.116711	0.0740741	0.0797872	0.0740741	0.00263158	0.0797872	0.0797872	0.0797872	0.0797872	0.0797872	0.0797872	0.0797872	0.0820106	0.0846561	0.0820106	0.0820106	0.0820106	0.0820106	0.0820106	0.0820106	0.0820106	0.0925926	0.0846561	0.0820106	0.0873016	0.0820106	0.0873016	0.0846561	0.0820106	0.0846561	0.0925926	0.0820106	0.0873016	0.0820106	0.0820106	0.0820106	0.0820106	0.0846561	0.0820106	0.0925926	0.0820106	0.0846561	0.0820106	0.0846561	0.0820106	0.0820106	0.0820106	0.0820106
Amblyomma_pomposum_reference_collection_M4	0.113456	0.114058	0.0714286	0.0771277	0.0714286	0.00526316	0.0771277	0.0771277	0.0771277	0.0771277	0.0771277	0.0771277	0.0771277	0.0793651	0.0820106	0.0793651	0.0793651	0.0793651	0.0793651	0.0793651	0.0793651	0.0793651	0.0899471	0.0820106	0.0793651	0.0846561	0.0793651	0.0846561	0.0820106	0.0793651	0.0820106	0.0899471	0.0793651	0.0846561	0.0793651	0.0793651	0.0793651	0.0793651	0.0820106	0.0793651	0.0899471	0.0793651	0.0820106	0.0793651	0.0820106	0.0793651	0.0793651	0.0793651	0.0793651
Amblyomma_pomposum_reference_collection_M5	0.113456	0.114058	0.0714286	0.0771277	0.0714286	0.00526316	0.0771277	0.0771277	0.0771277	0.0771277	0.0771277	0.0771277	0.0771277	0.0793651	0.0820106	0.0793651	0.0793651	0.0793651	0.0793651	0.0793651	0.0793651	0.0793651	0.0899471	0.0820106	0.0793651	0.0846561	0.0793651	0.0846561	0.0820106	0.0793651	0.0820106	0.0899471	0.0793651	0.0846561	0.0793651	0.0793651	0.0793651	0.0793651	0.0820106	0.0793651	0.0899471	0.0793651	0.0820106	0.0793651	0.0820106	0.0793651	0.0793651	0.0793651	0.0793651
Amblyomma_pomposum_reference_collection_M6	0.113456	0.114058	0.0714286	0.0771277	0.0714286	0.00526316	0.0771277	0.0771277	0.0771277	0.0771277	0.0771277	0.0771277	0.0771277	0.0793651	0.0820106	0.0793651	0.0793651	0.0793651	0.0793651	0.0793651	0.0793651	0.0793651	0.0899471	0.0820106	0.0793651	0.0846561	0.0793651	0.0846561	0.0820106	0.0793651	0.0820106	0.0899471	0.0793651	0.0846561	0.0793651	0.0793651	0.0793651	0.0793651	0.0820106	0.0793651	0.0899471	0.0793651	0.0820106	0.0793651	0.0820106	0.0793651	0.0793651	0.0793651	0.0793651
Amblyomma_pomposum_reference_collection_M7	0.113456	0.114058	0.0714286	0.0771277	0.0714286	0.00526316	0.0771277	0.0771277	0.0771277	0.0771277	0.0771277	0.0771277	0.0771277	0.0793651	0.0820106	0.0793651	0.0793651	0.0793651	0.0793651	0.0793651	0.0793651	0.0793651	0.0899471	0.0820106	0.0793651	0.0846561	0.0793651	0.0846561	0.0820106	0.0793651	0.0820106	0.0899471	0.0793651	0.0846561	0.0793651	0.0793651	0.0793651	0.0793651	0.0820106	0.0793651	0.0899471	0.0793651	0.0820106	0.0793651	0.0820106	0.0793651	0.0793651	0.0793651	0.0793651
Amblyomma_pomposum_reference_collection_M8	0.113456	0.114058	0.0714286	0.0771277	0.0714286	0.00526316	0.0771277	0.0771277	0.0771277	0.0771277	0.0771277	0.0771277	0.0771277	0.0793651	0.0820106	0.0793651	0.0793651	0.0793651	0.0793651	0.0793651	0.0793651	0.0793651	0.0899471	0.0820106	0.0793651	0.0846561	0.0793651	0.0846561	0.0820106	0.0793651	0.0820106	0.0899471	0.0793651	0.0846561	0.0793651	0.0793651	0.0793651	0.0793651	0.0820106	0.0793651	0.0899471	0.0793651	0.0820106	0.0793651	0.0820106	0.0793651	0.0793651	0.0793651	0.0793651
Amblyomma_variegatum_isolate_AVD37_HQ856468	0.129288	0.129973	0.0873016	0.0957447	0.0873016	0.0289474	0.0957447	0.0957447	0.0957447	0.0957447	0.0957447	0.0957447	0.0957447	0.0952381	0.0978836	0.0952381	0.0952381	0.0952381	0.0952381	0.0952381	0.0952381	0.0952381	0.10582	0.0978836	0.0952381	0.100529	0.0952381	0.100529	0.0978836	0.0952381	0.0978836	0.10582	0.0952381	0.100529	0.0952381	0.0952381	0.0952381	0.0952381	0.0978836	0.0952381	0.10582	0.0952381	0.0978836	0.0952381	0.0978836	0.0952381	0.0952381	0.0952381	0.0952381
Amblyomma_variegatum_isolate_AVZA14_HQ856528	0.116402	0.114362	0.071618	0.0773333	0.071618	0	0.0773333	0.0773333	0.0773333	0.0773333	0.0773333	0.0773333	0.0773333	0.0795756	0.0822281	0.0795756	0.0795756	0.0795756	0.0795756	0.0795756	0.0795756	0.0795756	0.0901857	0.0822281	0.0795756	0.0848806	0.0795756	0.0848806	0.0822281	0.0795756	0.0822281	0.0901857	0.0795756	0.0848806	0.0795756	0.0795756	0.0795756	0.0795756	0.0822281	0.0795756	0.0901857	0.0795756	0.0822281	0.0795756	0.0822281	0.0795756	0.0795756	0.0795756	0.0795756
Amblyomma_variegatum_isolate_BUFA24_HQ856567	0.126649	0.127321	0.0846561	0.0930851	0.0846561	0.0263158	0.0930851	0.0930851	0.0930851	0.0930851	0.0930851	0.0930851	0.0930851	0.0925926	0.0952381	0.0925926	0.0925926	0.0925926	0.0925926	0.0925926	0.0925926	0.0925926	0.103175	0.0952381	0.0925926	0.0978836	0.0925926	0.0978836	0.0952381	0.0925926	0.0952381	0.103175	0.0925926	0.0978836	0.0925926	0.0925926	0.0925926	0.0925926	0.0952381	0.0925926	0.103175	0.0925926	0.0952381	0.0925926	0.0952381	0.0925926	0.0925926	0.0925926	0.0925926
Amblyomma_variegatum_JF826437	0.126649	0.127321	0.0846561	0.0930851	0.0846561	0.0263158	0.0930851	0.0930851	0.0930851	0.0930851	0.0930851	0.0930851	0.0930851	0.0925926	0.0952381	0.0925926	0.0925926	0.0925926	0.0925926	0.0925926	0.0925926	0.0925926	0.103175	0.0952381	0.0925926	0.0978836	0.0925926	0.0978836	0.0952381	0.0925926	0.0952381	0.103175	0.0925926	0.0978836	0.0925926	0.0925926	0.0925926	0.0925926	0.0952381	0.0925926	0.103175	0.0925926	0.0952381	0.0925926	0.0952381	0.0925926	0.0925926	0.0925926	0.0925926
Amblyomma_variegatum_MOZ_MIMam293	0.116402	0.114362	0.071618	0.0773333	0.071618	0	0.0773333	0.0773333	0.0773333	0.0773333	0.0773333	0.0773333	0.0773333	0.0795756	0.0822281	0.0795756	0.0795756	0.0795756	0.0795756	0.0795756	0.0795756	0.0795756	0.0901857	0.0822281	0.0795756	0.0848806	0.0795756	0.0848806	0.0822281	0.0795756	0.0822281	0.0901857	0.0795756	0.0848806	0.0795756	0.0795756	0.0795756	0.0795756	0.0822281	0.0795756	0.0901857	0.0795756	0.0822281	0.0795756	0.0822281	0.0795756	0.0795756	0.0795756	0.0795756
Amblyomma_variegatum_MOZ_MIMam70	0.124668	0.061008	0.0185185	0.0159574	0.0185185	0.0793651	0.0159574	0.0159574	0.0159574	0.0159574	0.0159574	0.0159574	0.0159574	0	0.0026455	0	0	0	0	0	0	0	0.010582	0.0026455	0	0.010582	0	0.010582	0.0026455	0	0.0026455	0.010582	0	0.00529101	0	0	0	0	0.0026455	0	0.0132275	0	0.0026455	0	0.0026455	0	0	0	0
Amblyomma_variegatum_MOZ_MSChi203	0.113757	0.117021	0.0689655	0.0746667	0.0689655	0.00263852	0.0746667	0.0746667	0.0746667	0.0746667	0.0746667	0.0746667	0.0746667	0.0769231	0.0795756	0.0769231	0.0769231	0.0769231	0.0769231	0.0769231	0.0769231	0.0769231	0.0875332	0.0795756	0.0769231	0.0822281	0.0769231	0.0822281	0.0795756	0.0769231	0.0795756	0.0875332	0.0769231	0.0822281	0.0769231	0.0769231	0.0769231	0.0769231	0.0795756	0.0769231	0.0875332	0.0769231	0.0795756	0.0769231	0.0795756	0.0769231	0.0769231	0.0769231	0.0769231
Amblyomma_variegatum_MOZ_MSMun159	0.116402	0.114362	0.071618	0.0773333	0.071618	0	0.0773333	0.0773333	0.0773333	0.0773333	0.0773333	0.0773333	0.0773333	0.0795756	0.0822281	0.0795756	0.0795756	0.0795756	0.0795756	0.0795756	0.0795756	0.0795756	0.0901857	0.0822281	0.0795756	0.0848806	0.0795756	0.0848806	0.0822281	0.0795756	0.0822281	0.0901857	0.0795756	0.0848806	0.0795756	0.0795756	0.0795756	0.0795756	0.0822281	0.0795756	0.0901857	0.0795756	0.0822281	0.0795756	0.0822281	0.0795756	0.0795756	0.0795756	0.0795756
Amblyomma_variegatum_MOZ_MSMun182	0.116402	0.114362	0.071618	0.0773333	0.071618	0	0.0773333	0.0773333	0.0773333	0.0773333	0.0773333	0.0773333	0.0773333	0.0795756	0.0822281	0.0795756	0.0795756	0.0795756	0.0795756	0.0795756	0.0795756	0.0795756	0.0901857	0.0822281	0.0795756	0.0848806	0.0795756	0.0848806	0.0822281	0.0795756	0.0822281	0.0901857	0.0795756	0.0848806	0.0795756	0.0795756	0.0795756	0.0795756	0.0822281	0.0795756	0.0901857	0.0795756	0.0822281	0.0795756	0.0822281	0.0795756	0.0795756	0.0795756	0.0795756
Amblyomma_variegatum_MOZ_MSMun280	0.113757	0.117021	0.0689655	0.0746667	0.0689655	0.00263852	0.0746667	0.0746667	0.0746667	0.0746667	0.0746667	0.0746667	0.0746667	0.0769231	0.0795756	0.0769231	0.0769231	0.0769231	0.0769231	0.0769231	0.0769231	0.0769231	0.0875332	0.0795756	0.0769231	0.0822281	0.0769231	0.0822281	0.0795756	0.0769231	0.0795756	0.0875332	0.0769231	0.0822281	0.0769231	0.0769231	0.0769231	0.0769231	0.0795756	0.0769231	0.0875332	0.0769231	0.0795756	0.0769231	0.0795756	0.0769231	0.0769231	0.0769231	0.0769231
Amblyomma_variegatum_MOZ_MSMun286	0.116402	0.114362	0.071618	0.0773333	0.071618	0.00527704	0.0773333	0.0773333	0.0773333	0.0773333	0.0773333	0.0773333	0.0773333	0.0795756	0.0822281	0.0795756	0.0795756	0.0795756	0.0795756	0.0795756	0.0795756	0.0795756	0.0901857	0.0822281	0.0795756	0.0848806	0.0795756	0.0848806	0.0822281	0.0795756	0.0822281	0.0901857	0.0795756	0.0848806	0.0795756	0.0795756	0.0795756	0.0795756	0.0822281	0.0795756	0.0901857	0.0795756	0.0822281	0.0795756	0.0822281	0.0795756	0.0795756	0.0795756	0.0795756
Amblyomma_variegatum_MOZ_MSMun297	0.113757	0.117021	0.0689655	0.0746667	0.0689655	0.00263852	0.0746667	0.0746667	0.0746667	0.0746667	0.0746667	0.0746667	0.0746667	0.0769231	0.0795756	0.0769231	0.0769231	0.0769231	0.0769231	0.0769231	0.0769231	0.0769231	0.0875332	0.0795756	0.0769231	0.0822281	0.0769231	0.0822281	0.0795756	0.0769231	0.0795756	0.0875332	0.0769231	0.0822281	0.0769231	0.0769231	0.0769231	0.0769231	0.0795756	0.0769231	0.0875332	0.0769231	0.0795756	0.0769231	0.0795756	0.0769231	0.0769231	0.0769231	0.0769231
Amblyomma_variegatum_MOZ_MSMun32	0.116402	0.114362	0.071618	0.0773333	0.071618	0	0.0773333	0.0773333	0.0773333	0.0773333	0.0773333	0.0773333	0.0773333	0.0795756	0.0822281	0.0795756	0.0795756	0.0795756	0.0795756	0.0795756	0.0795756	0.0795756	0.0901857	0.0822281	0.0795756	0.0848806	0.0795756	0.0848806	0.0822281	0.0795756	0.0822281	0.0901857	0.0795756	0.0848806	0.0795756	0.0795756	0.0795756	0.0795756	0.0822281	0.0795756	0.0901857	0.0795756	0.0822281	0.0795756	0.0822281	0.0795756	0.0795756	0.0795756	0.0795756
Amblyomma_variegatum_MOZ_MSMun353	0.113757	0.111702	0.0689655	0.0746667	0.0689655	0.00263852	0.0746667	0.0746667	0.0746667	0.0746667	0.0746667	0.0746667	0.0746667	0.0769231	0.0795756	0.0769231	0.0769231	0.0769231	0.0769231	0.0769231	0.0769231	0.0769231	0.0875332	0.0795756	0.0769231	0.0822281	0.0769231	0.0822281	0.0795756	0.0769231	0.0795756	0.0875332	0.0769231	0.0822281	0.0769231	0.0769231	0.0769231	0.0769231	0.0795756	0.0769231	0.0875332	0.0769231	0.0795756	0.0769231	0.0795756	0.0769231	0.0769231	0.0769231	0.0769231
Amblyomma_variegatum_MOZ_MSMun650	0.113757	0.117021	0.0689655	0.0746667	0.0689655	0.00263852	0.0746667	0.0746667	0.0746667	0.0746667	0.0746667	0.0746667	0.0746667	0.0769231	0.0795756	0.0769231	0.0769231	0.0769231	0.0769231	0.0769231	0.0769231	0.0769231	0.0875332	0.0795756	0.0769231	0.0822281	0.0769231	0.0822281	0.0795756	0.0769231	0.0795756	0.0875332	0.0769231	0.0822281	0.0769231	0.0769231	0.0769231	0.0769231	0.0795756	0.0769231	0.0875332	0.0769231	0.0795756	0.0769231	0.0795756	0.0769231	0.0769231	0.0769231	0.0769231
Amblyomma_variegatum_MOZ_MSMun663	0.113757	0.117021	0.0689655	0.0746667	0.0689655	0.00263852	0.0746667	0.0746667	0.0746667	0.0746667	0.0746667	0.0746667	0.0746667	0.0769231	0.0795756	0.0769231	0.0769231	0.0769231	0.0769231	0.0769231	0.0769231	0.0769231	0.0875332	0.0795756	0.0769231	0.0822281	0.0769231	0.0822281	0.0795756	0.0769231	0.0795756	0.0875332	0.0769231	0.0822281	0.0769231	0.0769231	0.0769231	0.0769231	0.0795756	0.0769231	0.0875332	0.0769231	0.0795756	0.0769231	0.0795756	0.0769231	0.0769231	0.0769231	0.0769231
Amblyomma_variegatum_MOZ_MSMun667	0.116402	0.114362	0.071618	0.0773333	0.071618	0	0.0773333	0.0773333	0.0773333	0.0773333	0.0773333	0.0773333	0.0773333	0.0795756	0.0822281	0.0795756	0.0795756	0.0795756	0.0795756	0.0795756	0.0795756	0.0795756	0.0901857	0.0822281	0.0795756	0.0848806	0.0795756	0.0848806	0.0822281	0.0795756	0.0822281	0.0901857	0.0795756	0.0848806	0.0795756	0.0795756	0.0795756	0.0795756	0.0822281	0.0795756	0.0901857	0.0795756	0.0822281	0.0795756	0.0822281	0.0795756	0.0795756	0.0795756	0.0795756
Amblyomma_variegatum_MOZ_MSMun727	0.116402	0.114362	0.071618	0.0773333	0.071618	0	0.0773333	0.0773333	0.0773333	0.0773333	0.0773333	0.0773333	0.0773333	0.0795756	0.0822281	0.0795756	0.0795756	0.0795756	0.0795756	0.0795756	0.0795756	0.0795756	0.0901857	0.0822281	0.0795756	0.0848806	0.0795756	0.0848806	0.0822281	0.0795756	0.0822281	0.0901857	0.0795756	0.0848806	0.0795756	0.0795756	0.0795756	0.0795756	0.0822281	0.0795756	0.0901857	0.0795756	0.0822281	0.0795756	0.0822281	0.0795756	0.0795756	0.0795756	0.0795756
Amblyomma_variegatum_MOZ_MSMun780	0.116402	0.114362	0.071618	0.0773333	0.071618	0	0.0773333	0.0773333	0.0773333	0.0773333	0.0773333	0.0773333	0.0773333	0.0795756	0.0822281	0.0795756	0.0795756	0.0795756	0.0795756	0.0795756	0.0795756	0.0795756	0.0901857	0.0822281	0.0795756	0.0848806	0.0795756	0.0848806	0.0822281	0.0795756	0.0822281	0.0901857	0.0795756	0.0848806	0.0795756	0.0795756	0.0795756	0.0795756	0.0822281	0.0795756	0.0901857	0.0795756	0.0822281	0.0795756	0.0822281	0.0795756	0.0795756	0.0795756	0.0795756
Amblyomma_variegatum_MOZ_MSMun82	0.116402	0.114362	0.071618	0.0773333	0.071618	0	0.0773333	0.0773333	0.0773333	0.0773333	0.0773333	0.0773333	0.0773333	0.0795756	0.0822281	0.0795756	0.0795756	0.0795756	0.0795756	0.0795756	0.0795756	0.0795756	0.0901857	0.0822281	0.0795756	0.0848806	0.0795756	0.0848806	0.0822281	0.0795756	0.0822281	0.0901857	0.0795756	0.0848806	0.0795756	0.0795756	0.0795756	0.0795756	0.0822281	0.0795756	0.0901857	0.0795756	0.0822281	0.0795756	0.0822281	0.0795756	0.0795756	0.0795756	0.0795756
Amblyomma_variegatum_NGA_JF949801	0.126649	0.127321	0.0846561	0.0930851	0.0846561	0.0263158	0.0930851	0.0930851	0.0930851	0.0930851	0.0930851	0.0930851	0.0930851	0.0925926	0.0952381	0.0925926	0.0925926	0.0925926	0.0925926	0.0925926	0.0925926	0.0925926	0.103175	0.0952381	0.0925926	0.0978836	0.0925926	0.0978836	0.0952381	0.0925926	0.0952381	0.103175	0.0925926	0.0978836	0.0925926	0.0925926	0.0925926	0.0925926	0.0952381	0.0925926	0.103175	0.0925926	0.0952381	0.0925926	0.0952381	0.0925926	0.0925926	0.0925926	0.0925926
Amblyomma_variegatum_STP_MH781752	0.126649	0.127321	0.0846561	0.0930851	0.0846561	0.0263158	0.0930851	0.0930851	0.0930851	0.0930851	0.0930851	0.0930851	0.0930851	0.0925926	0.0952381	0.0925926	0.0925926	0.0925926	0.0925926	0.0925926	0.0925926	0.0925926	0.103175	0.0952381	0.0925926	0.0978836	0.0925926	0.0978836	0.0952381	0.0925926	0.0952381	0.103175	0.0925926	0.0978836	0.0925926	0.0925926	0.0925926	0.0925926	0.0952381	0.0925926	0.103175	0.0925926	0.0952381	0.0925926	0.0952381	0.0925926	0.0925926	0.0925926	0.0925926
Amblyomma_variegatum_ZMB_ZLSY10	0.116402	0.114362	0.071618	0.0773333	0.071618	0	0.0773333	0.0773333	0.0773333	0.0773333	0.0773333	0.0773333	0.0773333	0.0795756	0.0822281	0.0795756	0.0795756	0.0795756	0.0795756	0.0795756	0.0795756	0.0795756	0.0901857	0.0822281	0.0795756	0.0848806	0.0795756	0.0848806	0.0822281	0.0795756	0.0822281	0.0901857	0.0795756	0.0848806	0.0795756	0.0795756	0.0795756	0.0795756	0.0822281	0.0795756	0.0901857	0.0795756	0.0822281	0.0795756	0.0822281	0.0795756	0.0795756	0.0795756	0.0795756
Amblyomma_variegatum_ZMB_ZLSY26	0.116402	0.114362	0.071618	0.0773333	0.071618	0	0.0773333	0.0773333	0.0773333	0.0773333	0.0773333	0.0773333	0.0773333	0.0795756	0.0822281	0.0795756	0.0795756	0.0795756	0.0795756	0.0795756	0.0795756	0.0795756	0.0901857	0.0822281	0.0795756	0.0848806	0.0795756	0.0848806	0.0822281	0.0795756	0.0822281	0.0901857	0.0795756	0.0848806	0.0795756	0.0795756	0.0795756	0.0795756	0.0822281	0.0795756	0.0901857	0.0795756	0.0822281	0.0795756	0.0822281	0.0795756	0.0795756	0.0795756	0.0795756
Amblyomma_variegatum_ZMB_ZML58	0.116402	0.114362	0.071618	0.0773333	0.071618	0	0.0773333	0.0773333	0.0773333	0.0773333	0.0773333	0.0773333	0.0773333	0.0795756	0.0822281	0.0795756	0.0795756	0.0795756	0.0795756	0.0795756	0.0795756	0.0795756	0.0901857	0.0822281	0.0795756	0.0848806	0.0795756	0.0848806	0.0822281	0.0795756	0.0822281	0.0901857	0.0795756	0.0848806	0.0795756	0.0795756	0.0795756	0.0795756	0.0822281	0.0795756	0.0901857	0.0795756	0.0822281	0.0795756	0.0822281	0.0795756	0.0795756	0.0795756	0.0795756
Amblyomma_variegatum_ZMB_ZML71	0.116402	0.114362	0.071618	0.0773333	0.071618	0	0.0773333	0.0773333	0.0773333	0.0773333	0.0773333	0.0773333	0.0773333	0.0795756	0.0822281	0.0795756	0.0795756	0.0795756	0.0795756	0.0795756	0.0795756	0.0795756	0.0901857	0.0822281	0.0795756	0.0848806	0.0795756	0.0848806	0.0822281	0.0795756	0.0822281	0.0901857	0.0795756	0.0848806	0.0795756	0.0795756	0.0795756	0.0795756	0.0822281	0.0795756	0.0901857	0.0795756	0.0822281	0.0795756	0.0822281	0.0795756	0.0795756	0.0795756	0.0795756
Amblyomma_variegatum_ZMB_ZML75	0.116402	0.114362	0.071618	0.0773333	0.071618	0	0.0773333	0.0773333	0.0773333	0.0773333	0.0773333	0.0773333	0.0773333	0.0795756	0.0822281	0.0795756	0.0795756	0.0795756	0.0795756	0.0795756	0.0795756	0.0795756	0.0901857	0.0822281	0.0795756	0.0848806	0.0795756	0.0848806	0.0822281	0.0795756	0.0822281	0.0901857	0.0795756	0.0848806	0.0795756	0.0795756	0.0795756	0.0795756	0.0822281	0.0795756	0.0901857	0.0795756	0.0822281	0.0795756	0.0822281	0.0795756	0.0795756	0.0795756	0.0795756
Amblyomma_variegatum_ZMB_ZMN100	0.116402	0.114362	0.071618	0.0773333	0.071618	0	0.0773333	0.0773333	0.0773333	0.0773333	0.0773333	0.0773333	0.0773333	0.0795756	0.0822281	0.0795756	0.0795756	0.0795756	0.0795756	0.0795756	0.0795756	0.0795756	0.0901857	0.0822281	0.0795756	0.0848806	0.0795756	0.0848806	0.0822281	0.0795756	0.0822281	0.0901857	0.0795756	0.0848806	0.0795756	0.0795756	0.0795756	0.0795756	0.0822281	0.0795756	0.0901857	0.0795756	0.0822281	0.0795756	0.0822281	0.0795756	0.0795756	0.0795756	0.0795756
Amblyomma_variegatum_ZMB_ZMN141	0.118734	0.114362	0.071618	0.0773333	0.071618	0	0.0773333	0.0773333	0.0773333	0.0773333	0.0773333	0.0773333	0.0773333	0.0795756	0.0822281	0.0795756	0.0795756	0.0795756	0.0795756	0.0795756	0.0795756	0.0795756	0.0925926	0.0822281	0.0795756	0.0873016	0.0795756	0.0873016	0.0822281	0.0795756	0.0822281	0.0925926	0.0795756	0.0848806	0.0795756	0.0795756	0.0795756	0.0795756	0.0822281	0.0795756	0.0901857	0.0795756	0.0822281	0.0795756	0.0822281	0.0795756	0.0795756	0.0795756	0.0795756
Amblyomma_variegatum_ZMB_ZPC22	0.122016	0.117333	0.0744681	0.0826667	0.0744681	0.015873	0.0826667	0.0826667	0.0826667	0.0826667	0.0826667	0.0826667	0.0826667	0.0824468	0.0851064	0.0824468	0.0824468	0.0824468	0.0824468	0.0824468	0.0824468	0.0824468	0.0930851	0.0851064	0.0824468	0.087766	0.0824468	0.087766	0.0851064	0.0824468	0.0851064	0.0930851	0.0824468	0.087766	0.0824468	0.0824468	0.0824468	0.0824468	0.0851064	0.0824468	0.0930851	0.0824468	0.0851064	0.0824468	0.0851064	0.0824468	0.0824468	0.0824468	0.0824468
Amblyomma_variegatum_ZMB_ZPC34	0.122016	0.117333	0.0744681	0.0826667	0.0744681	0.015873	0.0826667	0.0826667	0.0826667	0.0826667	0.0826667	0.0826667	0.0826667	0.0824468	0.0851064	0.0824468	0.0824468	0.0824468	0.0824468	0.0824468	0.0824468	0.0824468	0.0930851	0.0851064	0.0824468	0.087766	0.0824468	0.087766	0.0851064	0.0824468	0.0851064	0.0930851	0.0824468	0.087766	0.0824468	0.0824468	0.0824468	0.0824468	0.0851064	0.0824468	0.0930851	0.0824468	0.0851064	0.0824468	0.0851064	0.0824468	0.0824468	0.0824468	0.0824468
Amblyomma_variegatum_ZMB_ZPT32	0.122016	0.117333	0.0744681	0.0826667	0.0744681	0.015873	0.0826667	0.0826667	0.0826667	0.0826667	0.0826667	0.0826667	0.0826667	0.0824468	0.0851064	0.0824468	0.0824468	0.0824468	0.0824468	0.0824468	0.0824468	0.0824468	0.0930851	0.0851064	0.0824468	0.087766	0.0824468	0.087766	0.0851064	0.0824468	0.0851064	0.0930851	0.0824468	0.087766	0.0824468	0.0824468	0.0824468	0.0824468	0.0851064	0.0824468	0.0930851	0.0824468	0.0851064	0.0824468	0.0851064	0.0824468	0.0824468	0.0824468	0.0824468
Amblyomma_variegatum_ZMB_ZPT34	0.122016	0.117333	0.0744681	0.0826667	0.0744681	0.015873	0.0826667	0.0826667	0.0826667	0.0826667	0.0826667	0.0826667	0.0826667	0.0824468	0.0851064	0.0824468	0.0824468	0.0824468	0.0824468	0.0824468	0.0824468	0.0824468	0.0930851	0.0851064	0.0824468	0.087766	0.0824468	0.087766	0.0851064	0.0824468	0.0851064	0.0930851	0.0824468	0.087766	0.0824468	0.0824468	0.0824468	0.0824468	0.0851064	0.0824468	0.0930851	0.0824468	0.0851064	0.0824468	0.0851064	0.0824468	0.0824468	0.0824468	0.0824468
Amblyomma_variegatum_ZWE_ZiMG17	0.113757	0.114362	0.0742706	0.0773333	0.0742706	0.00263852	0.0773333	0.0773333	0.0773333	0.0773333	0.0773333	0.0773333	0.0773333	0.0795756	0.0822281	0.0795756	0.0795756	0.0795756	0.0795756	0.0795756	0.0795756	0.0795756	0.0901857	0.0822281	0.0795756	0.0848806	0.0795756	0.0848806	0.0822281	0.0795756	0.0822281	0.0901857	0.0795756	0.0848806	0.0795756	0.0795756	0.0795756	0.0795756	0.0822281	0.0795756	0.0901857	0.0795756	0.0822281	0.0795756	0.0822281	0.0795756	0.0795756	0.0795756	0.0795756
Amblyomma_variegatum_ZWE_ZiMM4	0.116402	0.114362	0.071618	0.0773333	0.071618	0	0.0773333	0.0773333	0.0773333	0.0773333	0.0773333	0.0773333	0.0773333	0.0795756	0.0822281	0.0795756	0.0795756	0.0795756	0.0795756	0.0795756	0.0795756	0.0795756	0.0901857	0.0822281	0.0795756	0.0848806	0.0795756	0.0848806	0.0822281	0.0795756	0.0822281	0.0901857	0.0795756	0.0848806	0.0795756	0.0795756	0.0795756	0.0795756	0.0822281	0.0795756	0.0901857	0.0795756	0.0822281	0.0795756	0.0822281	0.0795756	0.0795756	0.0795756	0.0795756
Amblyomma_variegatum_ZWE_ZiMM1	0.116402	0.114362	0.071618	0.0773333	0.071618	0	0.0773333	0.0773333	0.0773333	0.0773333	0.0773333	0.0773333	0.0773333	0.0795756	0.0822281	0.0795756	0.0795756	0.0795756	0.0795756	0.0795756	0.0795756	0.0795756	0.0901857	0.0822281	0.0795756	0.0848806	0.0795756	0.0848806	0.0822281	0.0795756	0.0822281	0.0901857	0.0795756	0.0848806	0.0795756	0.0795756	0.0795756	0.0795756	0.0822281	0.0795756	0.0901857	0.0795756	0.0822281	0.0795756	0.0822281	0.0795756	0.0795756	0.0795756	0.0795756
Amblyomma_variegatum_ZWE_ZiMM2	0.116402	0.114362	0.071618	0.0773333	0.071618	0	0.0773333	0.0773333	0.0773333	0.0773333	0.0773333	0.0773333	0.0773333	0.0795756	0.0822281	0.0795756	0.0795756	0.0795756	0.0795756	0.0795756	0.0795756	0.0795756	0.0901857	0.0822281	0.0795756	0.0848806	0.0795756	0.0848806	0.0822281	0.0795756	0.0822281	0.0901857	0.0795756	0.0848806	0.0795756	0.0795756	0.0795756	0.0795756	0.0822281	0.0795756	0.0901857	0.0795756	0.0822281	0.0795756	0.0822281	0.0795756	0.0795756	0.0795756	0.0795756
Amblyomma_variegatum_ZWE_ZiMM5	0.116402	0.114362	0.071618	0.0773333	0.071618	0	0.0773333	0.0773333	0.0773333	0.0773333	0.0773333	0.0773333	0.0773333	0.0795756	0.0822281	0.0795756	0.0795756	0.0795756	0.0795756	0.0795756	0.0795756	0.0795756	0.0901857	0.0822281	0.0795756	0.0848806	0.0795756	0.0848806	0.0822281	0.0795756	0.0822281	0.0901857	0.0795756	0.0848806	0.0795756	0.0795756	0.0795756	0.0795756	0.0822281	0.0795756	0.0901857	0.0795756	0.0822281	0.0795756	0.0822281	0.0795756	0.0795756	0.0795756	0.0795756
Amblyomma_variegatum_ZWE_ZiMM6	0.116402	0.114362	0.071618	0.0773333	0.071618	0	0.0773333	0.0773333	0.0773333	0.0773333	0.0773333	0.0773333	0.0773333	0.0795756	0.0822281	0.0795756	0.0795756	0.0795756	0.0795756	0.0795756	0.0795756	0.0795756	0.0901857	0.0822281	0.0795756	0.0848806	0.0795756	0.0848806	0.0822281	0.0795756	0.0822281	0.0901857	0.0795756	0.0848806	0.0795756	0.0795756	0.0795756	0.0795756	0.0822281	0.0795756	0.0901857	0.0795756	0.0822281	0.0795756	0.0822281	0.0795756	0.0795756	0.0795756	0.0795756
Amblyomma_variegatum_ZWE_ZiMM7	0.116402	0.114362	0.071618	0.0773333	0.071618	0	0.0773333	0.0773333	0.0773333	0.0773333	0.0773333	0.0773333	0.0773333	0.0795756	0.0822281	0.0795756	0.0795756	0.0795756	0.0795756	0.0795756	0.0795756	0.0795756	0.0901857	0.0822281	0.0795756	0.0848806	0.0795756	0.0848806	0.0822281	0.0795756	0.0822281	0.0901857	0.0795756	0.0848806	0.0795756	0.0795756	0.0795756	0.0795756	0.0822281	0.0795756	0.0901857	0.0795756	0.0822281	0.0795756	0.0822281	0.0795756	0.0795756	0.0795756	0.0795756
Amblyomma_variegatum_ZWE_ZiMM8	0.116402	0.114362	0.071618	0.0773333	0.071618	0	0.0773333	0.0773333	0.0773333	0.0773333	0.0773333	0.0773333	0.0773333	0.0795756	0.0822281	0.0795756	0.0795756	0.0795756	0.0795756	0.0795756	0.0795756	0.0795756	0.0901857	0.0822281	0.0795756	0.0848806	0.0795756	0.0848806	0.0822281	0.0795756	0.0822281	0.0901857	0.0795756	0.0848806	0.0795756	0.0795756	0.0795756	0.0795756	0.0822281	0.0795756	0.0901857	0.0795756	0.0822281	0.0795756	0.0822281	0.0795756	0.0795756	0.0795756	0.0795756
Amblyomma_variegatum_ZWE_ZiMM9	0.119048	0.114362	0.071618	0.0773333	0.071618	0.00263852	0.0773333	0.0773333	0.0773333	0.0773333	0.0773333	0.0773333	0.0773333	0.0795756	0.0822281	0.0795756	0.0795756	0.0795756	0.0795756	0.0795756	0.0795756	0.0795756	0.0901857	0.0822281	0.0795756	0.0848806	0.0795756	0.0848806	0.0822281	0.0795756	0.0822281	0.0901857	0.0795756	0.0848806	0.0795756	0.0795756	0.0795756	0.0795756	0.0822281	0.0795756	0.0901857	0.0795756	0.0822281	0.0795756	0.0822281	0.0795756	0.0795756	0.0795756	0.0795756
[truncated: 94 more columns]

## Sheet: Caption
Table. Estimates of Evolutionary Divergence between Sequences
The number of base differences per site from between sequences are shown. Standard error estimate(s) are shown above the diagonal. This analysis involved 143 nucleotide sequences. All ambiguous positions were removed for each sequence pair (pairwise deletion option). There were a total of 387 positions in the final dataset. Evolutionary analyses were conducted in MEGA11 [1]
1. Tamura K., Stecher G., and Kumar S. (2021). MEGA 11: Molecular Evolutionary Genetics Analysis Version 11. Molecular Biology and Evolution https://doi.org/10.1093/molbev/msab120.
Disclaimer: Although utmost care has been taken to ensure the correctness of the caption, the caption text is provided "as is" without any warranty of any kind. Authors advise the user to carefully check the caption prior to its use for any purpose and report any errors or problems to the authors immediately (www.megasoftware.net). In no event shall the authors and their employers be liable for a…
