# Supplementary material for: Intra- and interspecific variation of Amblyomma ticks from southern Africa
Source: Parasit Vectors. 2024 Aug 28;17:364. doi: 10.1186/s13071-024-06394-3 (PMC11351087; doi:10.1186/s13071-024-06394-3)
Supplement: Supplementary file 6 — Additional file 6: Estimates of Evolutionary Divergence between Sequences. The number of base differences per site from between sequences are shown. Standard error estimate(s) are shown above the diagonal. This analysis involved 111 nucleotide sequences. All ambiguous positions were removed for each sequence pair (pairwise deletion option). There were a total of 324 positions in the final dataset. Evolutionary analyses were conducted in MEGA11 [1]. [file 13071_2024_6394_MOESM6_ESM.xls]

## Sheet: MatrixOutput
	Amblyomma_americanum_USA_KP997024	Amblyomma_eburneum_KNY_KP858494	Amblyomma_eburneum_MOZ_MSMun1012	Amblyomma_eburneum_MOZ_MSMun1026	Amblyomma_eburneum_MOZ_MSMun1032	Amblyomma_eburneum_MOZ_MSMun1039	Amblyomma_eburneum_MOZ_MSMun460	Amblyomma_eburneum_MOZ_MSMun472	Amblyomma_eburneum_MOZ_MSMun592	Amblyomma_eburneum_MOZ_MSMun628	Amblyomma_eburneum_MOZ_MSMun684	Amblyomma_eburneum_MOZ_MSMun689	Amblyomma_eburneum_MOZ_MSMun994	Amblyomma_hebraeum_L34316	Amblyomma_hebraeum_MOZ_MGB321	Amblyomma_hebraeum_MOZ_MGC209	Amblyomma_hebraeum_MOZ_MGC301	Amblyomma_hebraeum_MOZ_MGG285	Amblyomma_hebraeum_MOZ_MGG85	Amblyomma_hebraeum_MOZ_MIHem405	Amblyomma_hebraeum_MOZ_MIInr18	Amblyomma_hebraeum_MOZ_MIIns65	Amblyomma_hebraeum_MOZ_MMGa44	Amblyomma_hebraeum_MOZ_MMMag12	Amblyomma_hebraeum_MOZ_MMMan104	Amblyomma_hebraeum_MOZ_MMMoa155	Amblyomma_hebraeum_MOZ_MSChi280	Amblyomma_hebraeum_MOZ_MSChi300	Amblyomma_hebraeum_MOZ_MSChi321	Amblyomma_hebraeum_MOZ_MSChi359	Amblyomma_hebraeum_MOZ_MSChi37	Amblyomma_hebraeum_ZAF_GP34	Amblyomma_hebraeum_ZAF_KZN14	Amblyomma_hebraeum_ZAF_LP15	Amblyomma_hebraeum_ZAF_LP16	Amblyomma_hebraeum_ZAF_LP40	Amblyomma_hebraeum_ZAF_LP55	Amblyomma_hebraeum_ZAF_LP7	Amblyomma_hebraeum_ZAF_LP9	Amblyomma_hebraeum_ZAF_MP28	Amblyomma_hebraeum_ZAF_MP35	Amblyomma_hebraeum_ZWE_ZiMC27	Amblyomma_hebraeum_ZWE_ZiMC4	Amblyomma_hebraeum_ZWE_ZiMC41	Amblyomma_hebraeum_ZWE_ZiMC6	Amblyomma_hebraeum_ZWE_ZiMC71	Amblyomma_hebraeum_ZWE_ZiMG16	Amblyomma_hebraeum_ZWE_ZiMG22	Amblyomma_hebraeum_ZWE_ZiMK12
Amblyomma_americanum_USA_KP997024		0.0259054	0.0260414	0.0262743	0.025929	0.0262516	0.025929	0.0259641	0.0259217	0.0258556	0.0258916	0.0260894	0.0258798	0.026003	0.0262116	0.026003	0.0260888	0.0261732	0.026003	0.0261088	0.0262116	0.026003	0.026003	0.026003	0.0262116	0.026063	0.026003	0.026003	0.026003	0.026003	0.026003	0.026003	0.0261543	0.026003	0.026003	0.0261543	0.026003	0.026003	0.0261543	0.026003	0.026003	0.026003	0.026003	0.026003	0.026003	0.026003	0.026003	0.026003	0.026003
Amblyomma_eburneum_KNY_KP858494	0.378882		0.00454116	0.00970285	0	0.0101769	0	0.00430345	0.00633891	0.0044009	0.00302622	0.00549573	0.00437221	0.0109892	0.0112706	0.0109892	0.0114803	0.0117325	0.0113885	0.0119839	0.0116703	0.0113885	0.0109892	0.0113885	0.0112706	0.0107899	0.0109892	0.0113885	0.0109892	0.0109892	0.0109892	0.0109892	0.0110276	0.0109892	0.0109892	0.0110276	0.0109892	0.0109892	0.0110276	0.0109892	0.0112308	0.0109892	0.0109892	0.0109892	0.0109892	0.0109892	0.0109892	0.0109892	0.0109892
Amblyomma_eburneum_MOZ_MSMun1012	0.376947	0.00623053		0.00968304	0.00454116	0.0112766	0.00454116	0.00315953	0.00434772	0.00325585	0.00325585	0.00535308	0.00454332	0.0119752	0.0114553	0.0119752	0.0122819	0.0123904	0.0123684	0.0124281	0.0118486	0.0123684	0.0119752	0.0123684	0.0114553	0.0115775	0.0119752	0.0123684	0.0119752	0.0119752	0.0119752	0.0119752	0.0114553	0.0119752	0.0119752	0.0114553	0.0119752	0.0119752	0.0114553	0.0119752	0.0119752	0.0119752	0.0119752	0.0119752	0.0119752	0.0119752	0.0119752	0.0119752	0.0119752
Amblyomma_eburneum_MOZ_MSMun1026	0.388199	0.0311526	0.03125		0.00972782	0.00649133	0.00972782	0.0100819	0.0103117	0.0105882	0.0102958	0.0099728	0.0107206	0.00907866	0.00899359	0.00907866	0.0100042	0.0100291	0.00959058	0.0100478	0.00949672	0.00959058	0.00907866	0.00959058	0.00899359	0.00902525	0.00907866	0.00959058	0.00907866	0.00907866	0.00907866	0.00907866	0.00850315	0.00907866	0.00907866	0.00850315	0.00907866	0.00907866	0.00850315	0.00907866	0.00952734	0.00907866	0.00907866	0.00907866	0.00907866	0.00907866	0.00907866	0.00907866	0.00907866
Amblyomma_eburneum_MOZ_MSMun1032	0.376947	0	0.00623053	0.03125		0.0102013	0	0.00430345	0.00633891	0.00302622	0.00302622	0.00444421	0.00437221	0.0110167	0.0110553	0.0110167	0.0113065	0.011515	0.011417	0.0120147	0.0114573	0.011417	0.0110167	0.011417	0.0110553	0.0105615	0.0110167	0.011417	0.0110167	0.0110167	0.0110167	0.0110167	0.0110553	0.0110167	0.0110167	0.0110553	0.0110167	0.0110167	0.0110553	0.0110167	0.0110167	0.0110167	0.0110167	0.0110167	0.0110167	0.0110167	0.0110167	0.0110167	0.0110167
Amblyomma_eburneum_MOZ_MSMun1039	0.395639	0.0342679	0.040625	0.0124611	0.034375		0.0102013	0.0109999	0.0118443	0.0109262	0.0106796	0.0108936	0.0110544	0.00975991	0.01018	0.00975991	0.0105605	0.0106165	0.0101856	0.0110789	0.0106003	0.0101856	0.00975991	0.0101856	0.01018	0.0096908	0.00975991	0.0101856	0.00975991	0.00975991	0.00975991	0.00975991	0.00979411	0.00975991	0.00975991	0.00979411	0.00975991	0.00975991	0.00979411	0.00975991	0.0101446	0.00975991	0.00975991	0.00975991	0.00975991	0.00975991	0.00975991	0.00975991	0.00975991
Amblyomma_eburneum_MOZ_MSMun460	0.376947	0	0.00623053	0.03125	0	0.034375		0.00430345	0.00633891	0.00302622	0.00302622	0.00444421	0.00437221	0.0110167	0.0110553	0.0110167	0.0113065	0.011515	0.011417	0.0120147	0.0114573	0.011417	0.0110167	0.011417	0.0110553	0.0105615	0.0110167	0.011417	0.0110167	0.0110167	0.0110167	0.0110167	0.0110553	0.0110167	0.0110167	0.0110553	0.0110167	0.0110167	0.0110553	0.0110167	0.0110167	0.0110167	0.0110167	0.0110167	0.0110167	0.0110167	0.0110167	0.0110167	0.0110167
Amblyomma_eburneum_MOZ_MSMun472	0.38125	0.00625	0.003125	0.0344828	0.00625	0.0407524	0.00625		0.00436406	0.00315953	0.00315953	0.00607272	0.00439078	0.0118608	0.0118608	0.0118608	0.0120871	0.0123395	0.0121921	0.0128341	0.0121921	0.0121921	0.0118608	0.0121921	0.0118608	0.0114046	0.0118608	0.0121921	0.0118608	0.0118608	0.0118608	0.0118608	0.0118608	0.0118608	0.0118608	0.0118608	0.0118608	0.0118608	0.0118608	0.0118608	0.0118608	0.0118608	0.0118608	0.0118608	0.0118608	0.0118608	0.0118608	0.0118608	0.0118608
Amblyomma_eburneum_MOZ_MSMun592	0.383178	0.0124611	0.00623053	0.0375	0.0124611	0.046875	0.0124611	0.00625		0.0055355	0.0055355	0.00689354	0.00637288	0.0126778	0.0121485	0.0126778	0.0129631	0.0130792	0.0129966	0.0131087	0.0124643	0.0129966	0.0126778	0.0129966	0.0121485	0.0122221	0.0126778	0.0129966	0.0126778	0.0126778	0.0126778	0.0126778	0.0121485	0.0126778	0.0126778	0.0121485	0.0126778	0.0126778	0.0121485	0.0126778	0.0126778	0.0126778	0.0126778	0.0126778	0.0126778	0.0126778	0.0126778	0.0126778	0.0126778
Amblyomma_eburneum_MOZ_MSMun628	0.378882	0.00621118	0.00311526	0.0373832	0.00311526	0.0404984	0.00311526	0.003125	0.00934579		0	0.00533625	0.00316019	0.0116224	0.0114259	0.0116224	0.0118367	0.0120855	0.0120121	0.0126363	0.0118182	0.0120121	0.0116224	0.0120121	0.0114259	0.0109878	0.0116224	0.0120121	0.0116224	0.0116224	0.0116224	0.0116224	0.0116658	0.0116224	0.0116224	0.0116658	0.0116224	0.0116224	0.0116658	0.0116224	0.0116224	0.0116224	0.0116224	0.0116224	0.0116224	0.0116224	0.0116224	0.0116224	0.0116224
Amblyomma_eburneum_MOZ_MSMun684	0.380062	0.00311526	0.00311526	0.034375	0.00311526	0.0375	0.00311526	0.003125	0.00934579	0		0.00535308	0.00316019	0.0114134	0.0114553	0.0114134	0.0116661	0.0118723	0.0118051	0.0124281	0.0118486	0.0118051	0.0114134	0.0118051	0.0114553	0.0110167	0.0114134	0.0118051	0.0114134	0.0114134	0.0114134	0.0114134	0.0114553	0.0114134	0.0114134	0.0114553	0.0114134	0.0114134	0.0114553	0.0114134	0.0114134	0.0114134	0.0114134	0.0114134	0.0114134	0.0114134	0.0114134	0.0114134	0.0114134
Amblyomma_eburneum_MOZ_MSMun689	0.380062	0.00934579	0.009375	0.034375	0.00625	0.040625	0.00625	0.0125	0.015625	0.00934579	0.009375		0.00432675	0.0116685	0.0114212	0.0116685	0.0119416	0.0121221	0.0120893	0.0126344	0.0118439	0.0120893	0.0116685	0.0120893	0.0114212	0.0110235	0.0116685	0.0120893	0.0116685	0.0116685	0.0116685	0.0116685	0.0116685	0.0116685	0.0116685	0.0116685	0.0116685	0.0116685	0.0116685	0.0116685	0.0116685	0.0116685	0.0116685	0.0116685	0.0116685	0.0116685	0.0116685	0.0116685	0.0116685
Amblyomma_eburneum_MOZ_MSMun994	0.383178	0.00623053	0.00623053	0.0375	0.00623053	0.040625	0.00623053	0.00625	0.0124611	0.00311526	0.00311526	0.00625		0.0117906	0.0118351	0.0117906	0.0120621	0.0122036	0.0122043	0.0128183	0.0122505	0.0122043	0.0117906	0.0122043	0.0118351	0.0114486	0.0117906	0.0122043	0.0117906	0.0117906	0.0117906	0.0117906	0.0118351	0.0117906	0.0117906	0.0118351	0.0117906	0.0117906	0.0118351	0.0117906	0.0117906	0.0117906	0.0117906	0.0117906	0.0117906	0.0117906	0.0117906	0.0117906	0.0117906
Amblyomma_hebraeum_L34316	0.393189	0.0404984	0.046875	0.0279503	0.040625	0.0311526	0.040625	0.0470219	0.053125	0.046729	0.04375	0.046875	0.046875		0.00318871	0	0.00434024	0.00444412	0.00306726	0.00522392	0.004451	0.00306726	0	0.00306726	0.00318871	0.00439213	0	0.00306726	0	0	0	0	0	0	0	0	0	0	0	0	0.00317847	0	0	0	0	0	0	0	0
Amblyomma_hebraeum_MOZ_MGB321	0.388199	0.04375	0.0438871	0.0280374	0.0407524	0.034375	0.0407524	0.0470219	0.0501567	0.04375	0.0438871	0.04375	0.0470219	0.00310559		0.00318871	0.00435613	0.0044576	0.004451	0.00616027	0.00307731	0.004451	0.00318871	0.004451	0	0.00305456	0.00318871	0.004451	0.00318871	0.00318871	0.00318871	0.00318871	0.00318871	0.00318871	0.00318871	0.00318871	0.00318871	0.00318871	0.00318871	0.00318871	0.00318871	0.00318871	0.00318871	0.00318871	0.00318871	0.00318871	0.00318871	0.00318871	0.00318871
Amblyomma_hebraeum_MOZ_MGC209	0.393189	0.0404984	0.046875	0.0279503	0.040625	0.0311526	0.040625	0.0470219	0.053125	0.046729	0.04375	0.046875	0.046875	0	0.00310559		0.00434024	0.00444412	0.00306726	0.00522392	0.004451	0.00306726	0	0.00306726	0.00318871	0.00439213	0	0.00306726	0	0	0	0	0	0	0	0	0	0	0	0	0.00317847	0	0	0	0	0	0	0	0
Amblyomma_hebraeum_MOZ_MGC301	0.390093	0.046729	0.05	0.0341615	0.04375	0.0373832	0.04375	0.0501567	0.05625	0.0498442	0.046875	0.05	0.05	0.00619195	0.00621118	0.00619195		0.0043017	0.0053517	0.00685576	0.00537151	0.0053517	0.00434024	0.0053517	0.00435613	0.00524088	0.00434024	0.0053517	0.00434024	0.00434024	0.00434024	0.00434024	0.00435613	0.00434024	0.00434024	0.00435613	0.00434024	0.00434024	0.00435613	0.00434024	0.00308453	0.00434024	0.00434024	0.00434024	0.00434024	0.00434024	0.00434024	0.00434024	0.00434024
Amblyomma_hebraeum_MOZ_MGG285	0.396285	0.046729	0.05	0.0341615	0.04375	0.0373832	0.04375	0.0501567	0.05625	0.0498442	0.046875	0.05	0.05	0.00619195	0.00621118	0.00619195	0.00619195		0.00543567	0.00685893	0.00545283	0.00543567	0.00444412	0.00543567	0.0044576	0.00539227	0.00444412	0.00543567	0.00444412	0.00444412	0.00444412	0.00444412	0.0044576	0.00444412	0.00444412	0.0044576	0.00444412	0.00444412	0.0044576	0.00444412	0.00304668	0.00444412	0.00444412	0.00444412	0.00444412	0.00444412	0.00444412	0.00444412	0.00444412
Amblyomma_hebraeum_MOZ_MGG85	0.393189	0.0436137	0.05	0.0310559	0.04375	0.0342679	0.04375	0.0501567	0.05625	0.0498442	0.046875	0.05	0.05	0.00309598	0.00621118	0.00309598	0.00928793	0.00928793		0.00604731	0.00318871	0	0.00306726	0	0.004451	0.00536976	0.00306726	0	0.00306726	0.00306726	0.00306726	0.00306726	0.00307731	0.00306726	0.00306726	0.00307731	0.00306726	0.00306726	0.00307731	0.00306726	0.00443615	0.00306726	0.00306726	0.00306726	0.00306726	0.00306726	0.00306726	0.00306726	0.00306726
Amblyomma_hebraeum_MOZ_MIHem405	0.397516	0.05	0.0532915	0.0342679	0.0501567	0.040625	0.0501567	0.0564263	0.0595611	0.05625	0.0532915	0.05625	0.0564263	0.00931677	0.0124224	0.00931677	0.015528	0.015528	0.0124224		0.006885	0.00604731	0.00522392	0.00604731	0.00616027	0.00666315	0.00522392	0.00604731	0.00522392	0.00522392	0.00522392	0.00522392	0.00522392	0.00522392	0.00522392	0.00522392	0.00522392	0.00522392	0.00522392	0.00522392	0.00616027	0.00522392	0.00522392	0.00522392	0.00522392	0.00522392	0.00522392	0.00522392	0.00522392
Amblyomma_hebraeum_MOZ_MIInr18	0.388199	0.046875	0.0470219	0.0311526	0.0438871	0.0375	0.0438871	0.0501567	0.0532915	0.046875	0.0470219	0.046875	0.0501567	0.00621118	0.00310559	0.00621118	0.00931677	0.00931677	0.00310559	0.015528		0.00318871	0.004451	0.00318871	0.00307731	0.004332	0.004451	0.00318871	0.004451	0.004451	0.004451	0.004451	0.004451	0.004451	0.004451	0.004451	0.004451	0.004451	0.004451	0.004451	0.004451	0.004451	0.004451	0.004451	0.004451	0.004451	0.004451	0.004451	0.004451
Amblyomma_hebraeum_MOZ_MIIns65	0.393189	0.0436137	0.05	0.0310559	0.04375	0.0342679	0.04375	0.0501567	0.05625	0.0498442	0.046875	0.05	0.05	0.00309598	0.00621118	0.00309598	0.00928793	0.00928793	0	0.0124224	0.00310559		0.00306726	0	0.004451	0.00536976	0.00306726	0	0.00306726	0.00306726	0.00306726	0.00306726	0.00307731	0.00306726	0.00306726	0.00307731	0.00306726	0.00306726	0.00307731	0.00306726	0.00443615	0.00306726	0.00306726	0.00306726	0.00306726	0.00306726	0.00306726	0.00306726	0.00306726
Amblyomma_hebraeum_MOZ_MMGa44	0.393189	0.0404984	0.046875	0.0279503	0.040625	0.0311526	0.040625	0.0470219	0.053125	0.046729	0.04375	0.046875	0.046875	0	0.00310559	0	0.00619195	0.00619195	0.00309598	0.00931677	0.00621118	0.00309598		0.00306726	0.00318871	0.00439213	0	0.00306726	0	0	0	0	0	0	0	0	0	0	0	0	0.00317847	0	0	0	0	0	0	0	0
Amblyomma_hebraeum_MOZ_MMMag12	0.393189	0.0436137	0.05	0.0310559	0.04375	0.0342679	0.04375	0.0501567	0.05625	0.0498442	0.046875	0.05	0.05	0.00309598	0.00621118	0.00309598	0.00928793	0.00928793	0	0.0124224	0.00310559	0	0.00309598		0.004451	0.00536976	0.00306726	0	0.00306726	0.00306726	0.00306726	0.00306726	0.00307731	0.00306726	0.00306726	0.00307731	0.00306726	0.00306726	0.00307731	0.00306726	0.00443615	0.00306726	0.00306726	0.00306726	0.00306726	0.00306726	0.00306726	0.00306726	0.00306726
Amblyomma_hebraeum_MOZ_MMMan104	0.388199	0.04375	0.0438871	0.0280374	0.0407524	0.034375	0.0407524	0.0470219	0.0501567	0.04375	0.0438871	0.04375	0.0470219	0.00310559	0	0.00310559	0.00621118	0.00621118	0.00621118	0.0124224	0.00310559	0.00621118	0.00310559	0.00621118		0.00305456	0.00318871	0.004451	0.00318871	0.00318871	0.00318871	0.00318871	0.00318871	0.00318871	0.00318871	0.00318871	0.00318871	0.00318871	0.00318871	0.00318871	0.00318871	0.00318871	0.00318871	0.00318871	0.00318871	0.00318871	0.00318871	0.00318871	0.00318871
Amblyomma_hebraeum_MOZ_MMMoa155	0.390093	0.0404984	0.04375	0.0279503	0.0375	0.0311526	0.0375	0.0438871	0.05	0.0404984	0.040625	0.040625	0.04375	0.00619195	0.00310559	0.00619195	0.00928793	0.00928793	0.00928793	0.015528	0.00621118	0.00928793	0.00619195	0.00928793	0.00310559		0.00439213	0.00536976	0.00439213	0.00439213	0.00439213	0.00439213	0.0044076	0.00439213	0.00439213	0.0044076	0.00439213	0.00439213	0.0044076	0.00439213	0.00439213	0.00439213	0.00439213	0.00439213	0.00439213	0.00439213	0.00439213	0.00439213	0.00439213
Amblyomma_hebraeum_MOZ_MSChi280	0.393189	0.0404984	0.046875	0.0279503	0.040625	0.0311526	0.040625	0.0470219	0.053125	0.046729	0.04375	0.046875	0.046875	0	0.00310559	0	0.00619195	0.00619195	0.00309598	0.00931677	0.00621118	0.00309598	0	0.00309598	0.00310559	0.00619195		0.00306726	0	0	0	0	0	0	0	0	0	0	0	0	0.00317847	0	0	0	0	0	0	0	0
Amblyomma_hebraeum_MOZ_MSChi300	0.393189	0.0436137	0.05	0.0310559	0.04375	0.0342679	0.04375	0.0501567	0.05625	0.0498442	0.046875	0.05	0.05	0.00309598	0.00621118	0.00309598	0.00928793	0.00928793	0	0.0124224	0.00310559	0	0.00309598	0	0.00621118	0.00928793	0.00309598		0.00306726	0.00306726	0.00306726	0.00306726	0.00307731	0.00306726	0.00306726	0.00307731	0.00306726	0.00306726	0.00307731	0.00306726	0.00443615	0.00306726	0.00306726	0.00306726	0.00306726	0.00306726	0.00306726	0.00306726	0.00306726
Amblyomma_hebraeum_MOZ_MSChi321	0.393189	0.0404984	0.046875	0.0279503	0.040625	0.0311526	0.040625	0.0470219	0.053125	0.046729	0.04375	0.046875	0.046875	0	0.00310559	0	0.00619195	0.00619195	0.00309598	0.00931677	0.00621118	0.00309598	0	0.00309598	0.00310559	0.00619195	0	0.00309598		0	0	0	0	0	0	0	0	0	0	0	0.00317847	0	0	0	0	0	0	0	0
Amblyomma_hebraeum_MOZ_MSChi359	0.393189	0.0404984	0.046875	0.0279503	0.040625	0.0311526	0.040625	0.0470219	0.053125	0.046729	0.04375	0.046875	0.046875	0	0.00310559	0	0.00619195	0.00619195	0.00309598	0.00931677	0.00621118	0.00309598	0	0.00309598	0.00310559	0.00619195	0	0.00309598	0		0	0	0	0	0	0	0	0	0	0	0.00317847	0	0	0	0	0	0	0	0
Amblyomma_hebraeum_MOZ_MSChi37	0.393189	0.0404984	0.046875	0.0279503	0.040625	0.0311526	0.040625	0.0470219	0.053125	0.046729	0.04375	0.046875	0.046875	0	0.00310559	0	0.00619195	0.00619195	0.00309598	0.00931677	0.00621118	0.00309598	0	0.00309598	0.00310559	0.00619195	0	0.00309598	0	0		0	0	0	0	0	0	0	0	0	0.00317847	0	0	0	0	0	0	0	0
Amblyomma_hebraeum_ZAF_GP34	0.393189	0.0404984	0.046875	0.0279503	0.040625	0.0311526	0.040625	0.0470219	0.053125	0.046729	0.04375	0.046875	0.046875	0	0.00310559	0	0.00619195	0.00619195	0.00309598	0.00931677	0.00621118	0.00309598	0	0.00309598	0.00310559	0.00619195	0	0.00309598	0	0	0		0	0	0	0	0	0	0	0	0.00317847	0	0	0	0	0	0	0	0
Amblyomma_hebraeum_ZAF_KZN14	0.391304	0.040625	0.0438871	0.0249221	0.0407524	0.03125	0.0407524	0.0470219	0.0501567	0.046875	0.0438871	0.046875	0.0470219	0	0.00310559	0	0.00621118	0.00621118	0.00310559	0.00931677	0.00621118	0.00310559	0	0.00310559	0.00310559	0.00621118	0	0.00310559	0	0	0	0		0	0	0	0	0	0	0	0.00318871	0	0	0	0	0	0	0	0
Amblyomma_hebraeum_ZAF_LP15	0.393189	0.0404984	0.046875	0.0279503	0.040625	0.0311526	0.040625	0.0470219	0.053125	0.046729	0.04375	0.046875	0.046875	0	0.00310559	0	0.00619195	0.00619195	0.00309598	0.00931677	0.00621118	0.00309598	0	0.00309598	0.00310559	0.00619195	0	0.00309598	0	0	0	0	0		0	0	0	0	0	0	0.00317847	0	0	0	0	0	0	0	0
Amblyomma_hebraeum_ZAF_LP16	0.393189	0.0404984	0.046875	0.0279503	0.040625	0.0311526	0.040625	0.0470219	0.053125	0.046729	0.04375	0.046875	0.046875	0	0.00310559	0	0.00619195	0.00619195	0.00309598	0.00931677	0.00621118	0.00309598	0	0.00309598	0.00310559	0.00619195	0	0.00309598	0	0	0	0	0	0		0	0	0	0	0	0.00317847	0	0	0	0	0	0	0	0
Amblyomma_hebraeum_ZAF_LP40	0.391304	0.040625	0.0438871	0.0249221	0.0407524	0.03125	0.0407524	0.0470219	0.0501567	0.046875	0.0438871	0.046875	0.0470219	0	0.00310559	0	0.00621118	0.00621118	0.00310559	0.00931677	0.00621118	0.00310559	0	0.00310559	0.00310559	0.00621118	0	0.00310559	0	0	0	0	0	0	0		0	0	0	0	0.00318871	0	0	0	0	0	0	0	0
Amblyomma_hebraeum_ZAF_LP55	0.393189	0.0404984	0.046875	0.0279503	0.040625	0.0311526	0.040625	0.0470219	0.053125	0.046729	0.04375	0.046875	0.046875	0	0.00310559	0	0.00619195	0.00619195	0.00309598	0.00931677	0.00621118	0.00309598	0	0.00309598	0.00310559	0.00619195	0	0.00309598	0	0	0	0	0	0	0	0		0	0	0	0.00317847	0	0	0	0	0	0	0	0
Amblyomma_hebraeum_ZAF_LP7	0.393189	0.0404984	0.046875	0.0279503	0.040625	0.0311526	0.040625	0.0470219	0.053125	0.046729	0.04375	0.046875	0.046875	0	0.00310559	0	0.00619195	0.00619195	0.00309598	0.00931677	0.00621118	0.00309598	0	0.00309598	0.00310559	0.00619195	0	0.00309598	0	0	0	0	0	0	0	0	0		0	0	0.00317847	0	0	0	0	0	0	0	0
Amblyomma_hebraeum_ZAF_LP9	0.391304	0.040625	0.0438871	0.0249221	0.0407524	0.03125	0.0407524	0.0470219	0.0501567	0.046875	0.0438871	0.046875	0.0470219	0	0.00310559	0	0.00621118	0.00621118	0.00310559	0.00931677	0.00621118	0.00310559	0	0.00310559	0.00310559	0.00621118	0	0.00310559	0	0	0	0	0	0	0	0	0	0		0	0.00318871	0	0	0	0	0	0	0	0
Amblyomma_hebraeum_ZAF_MP28	0.393189	0.0404984	0.046875	0.0279503	0.040625	0.0311526	0.040625	0.0470219	0.053125	0.046729	0.04375	0.046875	0.046875	0	0.00310559	0	0.00619195	0.00619195	0.00309598	0.00931677	0.00621118	0.00309598	0	0.00309598	0.00310559	0.00619195	0	0.00309598	0	0	0	0	0	0	0	0	0	0	0		0.00317847	0	0	0	0	0	0	0	0
Amblyomma_hebraeum_ZAF_MP35	0.393189	0.0436137	0.046875	0.0310559	0.040625	0.0342679	0.040625	0.0470219	0.053125	0.046729	0.04375	0.046875	0.046875	0.00309598	0.00310559	0.00309598	0.00309598	0.00309598	0.00619195	0.0124224	0.00621118	0.00619195	0.00309598	0.00619195	0.00310559	0.00619195	0.00309598	0.00619195	0.00309598	0.00309598	0.00309598	0.00309598	0.00310559	0.00309598	0.00309598	0.00310559	0.00309598	0.00309598	0.00310559	0.00309598		0.00317847	0.00317847	0.00317847	0.00317847	0.00317847	0.00317847	0.00317847	0.00317847
Amblyomma_hebraeum_ZWE_ZiMC27	0.393189	0.0404984	0.046875	0.0279503	0.040625	0.0311526	0.040625	0.0470219	0.053125	0.046729	0.04375	0.046875	0.046875	0	0.00310559	0	0.00619195	0.00619195	0.00309598	0.00931677	0.00621118	0.00309598	0	0.00309598	0.00310559	0.00619195	0	0.00309598	0	0	0	0	0	0	0	0	0	0	0	0	0.00309598		0	0	0	0	0	0	0
Amblyomma_hebraeum_ZWE_ZiMC4	0.393189	0.0404984	0.046875	0.0279503	0.040625	0.0311526	0.040625	0.0470219	0.053125	0.046729	0.04375	0.046875	0.046875	0	0.00310559	0	0.00619195	0.00619195	0.00309598	0.00931677	0.00621118	0.00309598	0	0.00309598	0.00310559	0.00619195	0	0.00309598	0	0	0	0	0	0	0	0	0	0	0	0	0.00309598	0		0	0	0	0	0	0
Amblyomma_hebraeum_ZWE_ZiMC41	0.393189	0.0404984	0.046875	0.0279503	0.040625	0.0311526	0.040625	0.0470219	0.053125	0.046729	0.04375	0.046875	0.046875	0	0.00310559	0	0.00619195	0.00619195	0.00309598	0.00931677	0.00621118	0.00309598	0	0.00309598	0.00310559	0.00619195	0	0.00309598	0	0	0	0	0	0	0	0	0	0	0	0	0.00309598	0	0		0	0	0	0	0
Amblyomma_hebraeum_ZWE_ZiMC6	0.393189	0.0404984	0.046875	0.0279503	0.040625	0.0311526	0.040625	0.0470219	0.053125	0.046729	0.04375	0.046875	0.046875	0	0.00310559	0	0.00619195	0.00619195	0.00309598	0.00931677	0.00621118	0.00309598	0	0.00309598	0.00310559	0.00619195	0	0.00309598	0	0	0	0	0	0	0	0	0	0	0	0	0.00309598	0	0	0		0	0	0	0
Amblyomma_hebraeum_ZWE_ZiMC71	0.393189	0.0404984	0.046875	0.0279503	0.040625	0.0311526	0.040625	0.0470219	0.053125	0.046729	0.04375	0.046875	0.046875	0	0.00310559	0	0.00619195	0.00619195	0.00309598	0.00931677	0.00621118	0.00309598	0	0.00309598	0.00310559	0.00619195	0	0.00309598	0	0	0	0	0	0	0	0	0	0	0	0	0.00309598	0	0	0	0		0	0	0
Amblyomma_hebraeum_ZWE_ZiMG16	0.393189	0.0404984	0.046875	0.0279503	0.040625	0.0311526	0.040625	0.0470219	0.053125	0.046729	0.04375	0.046875	0.046875	0	0.00310559	0	0.00619195	0.00619195	0.00309598	0.00931677	0.00621118	0.00309598	0	0.00309598	0.00310559	0.00619195	0	0.00309598	0	0	0	0	0	0	0	0	0	0	0	0	0.00309598	0	0	0	0	0		0	0
Amblyomma_hebraeum_ZWE_ZiMG22	0.393189	0.0404984	0.046875	0.0279503	0.040625	0.0311526	0.040625	0.0470219	0.053125	0.046729	0.04375	0.046875	0.046875	0	0.00310559	0	0.00619195	0.00619195	0.00309598	0.00931677	0.00621118	0.00309598	0	0.00309598	0.00310559	0.00619195	0	0.00309598	0	0	0	0	0	0	0	0	0	0	0	0	0.00309598	0	0	0	0	0	0		0
Amblyomma_hebraeum_ZWE_ZiMK12	0.393189	0.0404984	0.046875	0.0279503	0.040625	0.0311526	0.040625	0.0470219	0.053125	0.046729	0.04375	0.046875	0.046875	0	0.00310559	0	0.00619195	0.00619195	0.00309598	0.00931677	0.00621118	0.00309598	0	0.00309598	0.00310559	0.00619195	0	0.00309598	0	0	0	0	0	0	0	0	0	0	0	0	0.00309598	0	0	0	0	0	0	0
Amblyomma_hebraeum_ZWE_ZiMK14	0.393189	0.0404984	0.046875	0.0279503	0.040625	0.0311526	0.040625	0.0470219	0.053125	0.046729	0.04375	0.046875	0.046875	0	0.00310559	0	0.00619195	0.00619195	0.00309598	0.00931677	0.00621118	0.00309598	0	0.00309598	0.00310559	0.00619195	0	0.00309598	0	0	0	0	0	0	0	0	0	0	0	0	0.00309598	0	0	0	0	0	0	0	0
Amblyomma_hebraeum_ZWE_ZiMK4	0.393189	0.0404984	0.046875	0.0279503	0.040625	0.0311526	0.040625	0.0470219	0.053125	0.046729	0.04375	0.046875	0.046875	0	0.00310559	0	0.00619195	0.00619195	0.00309598	0.00931677	0.00621118	0.00309598	0	0.00309598	0.00310559	0.00619195	0	0.00309598	0	0	0	0	0	0	0	0	0	0	0	0	0.00309598	0	0	0	0	0	0	0	0
Amblyomma_hebraeum_ZWE_ZiMK6	0.393189	0.0404984	0.046875	0.0279503	0.040625	0.0311526	0.040625	0.0470219	0.053125	0.046729	0.04375	0.046875	0.046875	0	0.00310559	0	0.00619195	0.00619195	0.00309598	0.00931677	0.00621118	0.00309598	0	0.00309598	0.00310559	0.00619195	0	0.00309598	0	0	0	0	0	0	0	0	0	0	0	0	0.00309598	0	0	0	0	0	0	0	0
Amblyomma_hebraeum_ZWE_ZiMK9	0.393189	0.0404984	0.046875	0.0279503	0.040625	0.0311526	0.040625	0.0470219	0.053125	0.046729	0.04375	0.046875	0.046875	0	0.00310559	0	0.00619195	0.00619195	0.00309598	0.00931677	0.00621118	0.00309598	0	0.00309598	0.00310559	0.00619195	0	0.00309598	0	0	0	0	0	0	0	0	0	0	0	0	0.00309598	0	0	0	0	0	0	0	0
Amblyomma_hebraeum_ZWE_ZiMMw28	0.393189	0.0404984	0.046875	0.0279503	0.040625	0.0311526	0.040625	0.0470219	0.053125	0.046729	0.04375	0.046875	0.046875	0	0.00310559	0	0.00619195	0.00619195	0.00309598	0.00931677	0.00621118	0.00309598	0	0.00309598	0.00310559	0.00619195	0	0.00309598	0	0	0	0	0	0	0	0	0	0	0	0	0.00309598	0	0	0	0	0	0	0	0
Amblyomma_hebraeum_ZWE_ZiMMw33	0.393189	0.0404984	0.046875	0.0279503	0.040625	0.0311526	0.040625	0.0470219	0.053125	0.046729	0.04375	0.046875	0.046875	0	0.00310559	0	0.00619195	0.00619195	0.00309598	0.00931677	0.00621118	0.00309598	0	0.00309598	0.00310559	0.00619195	0	0.00309598	0	0	0	0	0	0	0	0	0	0	0	0	0.00309598	0	0	0	0	0	0	0	0
Amblyomma_hebraeum_ZWE_ZiMMw57	0.393189	0.0404984	0.046875	0.0279503	0.040625	0.0311526	0.040625	0.0470219	0.053125	0.046729	0.04375	0.046875	0.046875	0	0.00310559	0	0.00619195	0.00619195	0.00309598	0.00931677	0.00621118	0.00309598	0	0.00309598	0.00310559	0.00619195	0	0.00309598	0	0	0	0	0	0	0	0	0	0	0	0	0.00309598	0	0	0	0	0	0	0	0
Amblyomma_hebraeum_ZWE_ZiMS2	0.393189	0.0404984	0.046875	0.0279503	0.040625	0.0311526	0.040625	0.0470219	0.053125	0.046729	0.04375	0.046875	0.046875	0	0.00310559	0	0.00619195	0.00619195	0.00309598	0.00931677	0.00621118	0.00309598	0	0.00309598	0.00310559	0.00619195	0	0.00309598	0	0	0	0	0	0	0	0	0	0	0	0	0.00309598	0	0	0	0	0	0	0	0
Amblyomma_hebraeum_ZWE_ZiMZ115	0.393189	0.0404984	0.046875	0.0279503	0.040625	0.0311526	0.040625	0.0470219	0.053125	0.046729	0.04375	0.046875	0.046875	0	0.00310559	0	0.00619195	0.00619195	0.00309598	0.00931677	0.00621118	0.00309598	0	0.00309598	0.00310559	0.00619195	0	0.00309598	0	0	0	0	0	0	0	0	0	0	0	0	0.00309598	0	0	0	0	0	0	0	0
Amblyomma_hebraeum_ZWE_ZiMZ12	0.393189	0.0404984	0.046875	0.0279503	0.040625	0.0311526	0.040625	0.0470219	0.053125	0.046729	0.04375	0.046875	0.046875	0	0.00310559	0	0.00619195	0.00619195	0.00309598	0.00931677	0.00621118	0.00309598	0	0.00309598	0.00310559	0.00619195	0	0.00309598	0	0	0	0	0	0	0	0	0	0	0	0	0.00309598	0	0	0	0	0	0	0	0
Amblyomma_hebraeum_ZWE_ZiMZ29	0.393189	0.0404984	0.046875	0.0279503	0.040625	0.0311526	0.040625	0.0470219	0.053125	0.046729	0.04375	0.046875	0.046875	0	0.00310559	0	0.00619195	0.00619195	0.00309598	0.00931677	0.00621118	0.00309598	0	0.00309598	0.00310559	0.00619195	0	0.00309598	0	0	0	0	0	0	0	0	0	0	0	0	0.00309598	0	0	0	0	0	0	0	0
Amblyomma_hebraeum_ZWE_ZiMZ49	0.393189	0.0404984	0.046875	0.0279503	0.040625	0.0311526	0.040625	0.0470219	0.053125	0.046729	0.04375	0.046875	0.046875	0	0.00310559	0	0.00619195	0.00619195	0.00309598	0.00931677	0.00621118	0.00309598	0	0.00309598	0.00310559	0.00619195	0	0.00309598	0	0	0	0	0	0	0	0	0	0	0	0	0.00309598	0	0	0	0	0	0	0	0
Amblyomma_hebraeum_ZWE_ZiMZ91	0.393189	0.0404984	0.046875	0.0279503	0.040625	0.0311526	0.040625	0.0470219	0.053125	0.046729	0.04375	0.046875	0.046875	0	0.00310559	0	0.00619195	0.00619195	0.00309598	0.00931677	0.00621118	0.00309598	0	0.00309598	0.00310559	0.00619195	0	0.00309598	0	0	0	0	0	0	0	0	0	0	0	0	0.00309598	0	0	0	0	0	0	0	0
Amblyomma_hebraeum_ZWE_ZiMZ93	0.393189	0.0404984	0.046875	0.0279503	0.040625	0.0311526	0.040625	0.0470219	0.053125	0.046729	0.04375	0.046875	0.046875	0	0.00310559	0	0.00619195	0.00619195	0.00309598	0.00931677	0.00621118	0.00309598	0	0.00309598	0.00310559	0.00619195	0	0.00309598	0	0	0	0	0	0	0	0	0	0	0	0	0.00309598	0	0	0	0	0	0	0	0
Amblyomma_pomposum_AGO_ACC1	0.386293	0.0846395	0.0909091	0.0815047	0.0846395	0.0880503	0.0846395	0.091195	0.0971787	0.0877743	0.0877743	0.0880503	0.0877743	0.090625	0.0909091	0.090625	0.09375	0.09375	0.09375	0.0971787	0.0940439	0.09375	0.090625	0.09375	0.0909091	0.090625	0.090625	0.09375	0.090625	0.090625	0.090625	0.090625	0.0909091	0.090625	0.090625	0.0909091	0.090625	0.090625	0.0909091	0.090625	0.090625	0.090625	0.090625	0.090625	0.090625	0.090625	0.090625	0.090625	0.090625
Amblyomma_pomposum_AGO_AHB11	0.38125	0.0880503	0.091195	0.081761	0.0880503	0.0914826	0.0880503	0.0943396	0.0974843	0.091195	0.091195	0.091195	0.091195	0.0940439	0.0940439	0.0940439	0.0971787	0.0971787	0.0971787	0.100313	0.0971787	0.0971787	0.0940439	0.0971787	0.0940439	0.0940439	0.0940439	0.0971787	0.0940439	0.0940439	0.0940439	0.0940439	0.0940439	0.0940439	0.0940439	0.0940439	0.0940439	0.0940439	0.0940439	0.0940439	0.0940439	0.0940439	0.0940439	0.0940439	0.0940439	0.0940439	0.0940439	0.0940439	0.0940439
Amblyomma_pomposum_AGO_AHB15	0.38125	0.0880503	0.091195	0.081761	0.0880503	0.0914826	0.0880503	0.0943396	0.0974843	0.091195	0.091195	0.091195	0.091195	0.0940439	0.0940439	0.0940439	0.0971787	0.0971787	0.0971787	0.100313	0.0971787	0.0971787	0.0940439	0.0971787	0.0940439	0.0940439	0.0940439	0.0971787	0.0940439	0.0940439	0.0940439	0.0940439	0.0940439	0.0940439	0.0940439	0.0940439	0.0940439	0.0940439	0.0940439	0.0940439	0.0940439	0.0940439	0.0940439	0.0940439	0.0940439	0.0940439	0.0940439	0.0940439	0.0940439
Amblyomma_pomposum_AGO_AHB6	0.386293	0.0909091	0.0971787	0.0877743	0.0909091	0.0943396	0.0909091	0.0974843	0.103448	0.0940439	0.0940439	0.091195	0.0909091	0.096875	0.0971787	0.096875	0.1	0.1	0.1	0.103448	0.100313	0.1	0.096875	0.1	0.0971787	0.096875	0.096875	0.1	0.096875	0.096875	0.096875	0.096875	0.0971787	0.096875	0.096875	0.0971787	0.096875	0.096875	0.0971787	0.096875	0.096875	0.096875	0.096875	0.096875	0.096875	0.096875	0.096875	0.096875	0.096875
Amblyomma_pomposum_AGO_ANC116	0.38125	0.0880503	0.091195	0.081761	0.0880503	0.0914826	0.0880503	0.0943396	0.0974843	0.091195	0.091195	0.0880503	0.0880503	0.0940439	0.0940439	0.0940439	0.0971787	0.0971787	0.0971787	0.100313	0.0971787	0.0971787	0.0940439	0.0971787	0.0940439	0.0940439	0.0940439	0.0971787	0.0940439	0.0940439	0.0940439	0.0940439	0.0940439	0.0940439	0.0940439	0.0940439	0.0940439	0.0940439	0.0940439	0.0940439	0.0940439	0.0940439	0.0940439	0.0940439	0.0940439	0.0940439	0.0940439	0.0940439	0.0940439
Amblyomma_pomposum_AGO_ANC128	0.383901	0.0903427	0.09375	0.0841121	0.0875	0.090625	0.0875	0.0940439	0.1	0.0903427	0.090625	0.090625	0.090625	0.0931677	0.0903427	0.0931677	0.0962733	0.0962733	0.0962733	0.0996885	0.0934579	0.0962733	0.0931677	0.0962733	0.0903427	0.0900621	0.0931677	0.0962733	0.0931677	0.0931677	0.0931677	0.0931677	0.0934579	0.0931677	0.0931677	0.0934579	0.0931677	0.0931677	0.0934579	0.0931677	0.0931677	0.0931677	0.0931677	0.0931677	0.0931677	0.0931677	0.0931677	0.0931677	0.0931677
Amblyomma_pomposum_Reference_Collection_M1	0.383178	0.0877743	0.0940439	0.0846395	0.0877743	0.091195	0.0877743	0.0943396	0.100313	0.0909091	0.0909091	0.091195	0.0909091	0.09375	0.0940439	0.09375	0.096875	0.096875	0.096875	0.100313	0.0971787	0.096875	0.09375	0.096875	0.0940439	0.09375	0.09375	0.096875	0.09375	0.09375	0.09375	0.09375	0.0940439	0.09375	0.09375	0.0940439	0.09375	0.09375	0.0940439	0.09375	0.09375	0.09375	0.09375	0.09375	0.09375	0.09375	0.09375	0.09375	0.09375
Amblyomma_pomposum_Reference_Collection_M2	0.38125	0.0880503	0.091195	0.081761	0.0880503	0.0914826	0.0880503	0.0943396	0.0974843	0.091195	0.091195	0.091195	0.091195	0.0940439	0.0940439	0.0940439	0.0971787	0.0971787	0.0971787	0.100313	0.0971787	0.0971787	0.0940439	0.0971787	0.0940439	0.0940439	0.0940439	0.0971787	0.0940439	0.0940439	0.0940439	0.0940439	0.0940439	0.0940439	0.0940439	0.0940439	0.0940439	0.0940439	0.0940439	0.0940439	0.0940439	0.0940439	0.0940439	0.0940439	0.0940439	0.0940439	0.0940439	0.0940439	0.0940439
Amblyomma_pomposum_Reference_Collection_M3	0.385093	0.090625	0.096875	0.0875	0.090625	0.0940439	0.090625	0.0971787	0.103125	0.09375	0.09375	0.0940439	0.09375	0.0965732	0.096875	0.0965732	0.0996885	0.0996885	0.0996885	0.103125	0.1	0.0996885	0.0965732	0.0996885	0.096875	0.0965732	0.0965732	0.0996885	0.0965732	0.0965732	0.0965732	0.0965732	0.096875	0.0965732	0.0965732	0.096875	0.0965732	0.0965732	0.096875	0.0965732	0.0965732	0.0965732	0.0965732	0.0965732	0.0965732	0.0965732	0.0965732	0.0965732	0.0965732
Amblyomma_pomposum_Reference_Collection_M4	0.389408	0.0940439	0.100313	0.0909091	0.0940439	0.0974843	0.0940439	0.100629	0.106583	0.0971787	0.0971787	0.0974843	0.0971787	0.1	0.100313	0.1	0.103125	0.103125	0.103125	0.106583	0.103448	0.103125	0.1	0.103125	0.100313	0.1	0.1	0.103125	0.1	0.1	0.1	0.1	0.100313	0.1	0.1	0.100313	0.1	0.1	0.100313	0.1	0.1	0.1	0.1	0.1	0.1	0.1	0.1	0.1	0.1
Amblyomma_pomposum_Reference_Collection_M5	0.386293	0.0909091	0.0971787	0.0877743	0.0909091	0.0943396	0.0909091	0.0974843	0.103448	0.0940439	0.0940439	0.0943396	0.0940439	0.096875	0.0971787	0.096875	0.1	0.1	0.1	0.103448	0.100313	0.1	0.096875	0.1	0.0971787	0.096875	0.096875	0.1	0.096875	0.096875	0.096875	0.096875	0.0971787	0.096875	0.096875	0.0971787	0.096875	0.096875	0.0971787	0.096875	0.096875	0.096875	0.096875	0.096875	0.096875	0.096875	0.096875	0.096875	0.096875
Amblyomma_pomposum_Reference_Collection_M6	0.383178	0.0940439	0.100313	0.0909091	0.0940439	0.0974843	0.0940439	0.100629	0.106583	0.0971787	0.0971787	0.0974843	0.0971787	0.1	0.100313	0.1	0.103125	0.103125	0.103125	0.106583	0.103448	0.103125	0.1	0.103125	0.100313	0.1	0.1	0.103125	0.1	0.1	0.1	0.1	0.100313	0.1	0.1	0.100313	0.1	0.1	0.100313	0.1	0.1	0.1	0.1	0.1	0.1	0.1	0.1	0.1	0.1
Amblyomma_pomposum_Reference_Collection_M7	0.380062	0.0909091	0.091195	0.0846395	0.0880503	0.0943396	0.0880503	0.0943396	0.0974843	0.0909091	0.091195	0.0909091	0.091195	0.096875	0.09375	0.096875	0.1	0.1	0.1	0.103125	0.096875	0.1	0.096875	0.1	0.09375	0.09375	0.096875	0.1	0.096875	0.096875	0.096875	0.096875	0.096875	0.096875	0.096875	0.096875	0.096875	0.096875	0.096875	0.096875	0.096875	0.096875	0.096875	0.096875	0.096875	0.096875	0.096875	0.096875	0.096875
Amblyomma_pomposum_Reference_Collection_M8	0.383178	0.0877743	0.0940439	0.0846395	0.0877743	0.091195	0.0877743	0.0943396	0.100313	0.0909091	0.0909091	0.091195	0.0909091	0.09375	0.0940439	0.09375	0.096875	0.096875	0.096875	0.100313	0.0971787	0.096875	0.09375	0.096875	0.0940439	0.09375	0.09375	0.096875	0.09375	0.09375	0.09375	0.09375	0.0940439	0.09375	0.09375	0.0940439	0.09375	0.09375	0.0940439	0.09375	0.09375	0.09375	0.09375	0.09375	0.09375	0.09375	0.09375	0.09375	0.09375
Amblyomma_pomposum_ZMB_LC634546	0.386293	0.0909091	0.0971787	0.0877743	0.0909091	0.0943396	0.0909091	0.0974843	0.103448	0.0940439	0.0940439	0.0943396	0.0940439	0.096875	0.0971787	0.096875	0.1	0.1	0.1	0.103448	0.100313	0.1	0.096875	0.1	0.0971787	0.096875	0.096875	0.1	0.096875	0.096875	0.096875	0.096875	0.0971787	0.096875	0.096875	0.0971787	0.096875	0.096875	0.0971787	0.096875	0.096875	0.096875	0.096875	0.096875	0.096875	0.096875	0.096875	0.096875	0.096875
Amblyomma_pomposum_ZMB_LC634588	0.386293	0.0846395	0.0909091	0.0815047	0.0846395	0.0880503	0.0846395	0.091195	0.0971787	0.0877743	0.0877743	0.0880503	0.0877743	0.090625	0.0909091	0.090625	0.09375	0.09375	0.09375	0.0971787	0.0940439	0.09375	0.090625	0.09375	0.0909091	0.090625	0.090625	0.09375	0.090625	0.090625	0.090625	0.090625	0.0909091	0.090625	0.090625	0.0909091	0.090625	0.090625	0.0909091	0.090625	0.090625	0.090625	0.090625	0.090625	0.090625	0.090625	0.090625	0.090625	0.090625
Amblyomma_variegatum_AGO_AML201	0.391304	0.09375	0.100313	0.090625	0.0940439	0.0971787	0.0940439	0.100629	0.106583	0.1	0.0971787	0.100313	0.0971787	0.0965732	0.1	0.0965732	0.102804	0.102804	0.0996885	0.103125	0.103125	0.0996885	0.0965732	0.0996885	0.1	0.0996885	0.0965732	0.0996885	0.0965732	0.0965732	0.0965732	0.0965732	0.096875	0.0965732	0.0965732	0.096875	0.0965732	0.0965732	0.096875	0.0965732	0.0996885	0.0965732	0.0965732	0.0965732	0.0965732	0.0965732	0.0965732	0.0965732	0.0965732
Amblyomma_variegatum_MOZ_MIMam123	0.386293	0.0846395	0.0880503	0.0783699	0.0849057	0.0880503	0.0849057	0.091195	0.0943396	0.0909091	0.0880503	0.0877743	0.0849057	0.0875	0.090625	0.0875	0.09375	0.09375	0.090625	0.09375	0.09375	0.090625	0.0875	0.090625	0.090625	0.090625	0.0875	0.090625	0.0875	0.0875	0.0875	0.0875	0.0875	0.0875	0.0875	0.0875	0.0875	0.0875	0.0875	0.0875	0.090625	0.0875	0.0875	0.0875	0.0875	0.0875	0.0875	0.0875	0.0875
Amblyomma_variegatum_MOZ_MIMam323	0.386293	0.0846395	0.0880503	0.0783699	0.0849057	0.0880503	0.0849057	0.091195	0.0943396	0.0909091	0.0880503	0.0877743	0.0849057	0.0875	0.090625	0.0875	0.09375	0.09375	0.090625	0.09375	0.09375	0.090625	0.0875	0.090625	0.090625	0.090625	0.0875	0.090625	0.0875	0.0875	0.0875	0.0875	0.0875	0.0875	0.0875	0.0875	0.0875	0.0875	0.0875	0.0875	0.090625	0.0875	0.0875	0.0875	0.0875	0.0875	0.0875	0.0875	0.0875
Amblyomma_variegatum_MOZ_MIMam331	0.388199	0.084375	0.0909091	0.08125	0.0846395	0.0877743	0.0846395	0.091195	0.0971787	0.090625	0.0877743	0.0877743	0.0846395	0.0872274	0.090625	0.0872274	0.0934579	0.0934579	0.0903427	0.09375	0.09375	0.0903427	0.0872274	0.0903427	0.090625	0.0903427	0.0872274	0.0903427	0.0872274	0.0872274	0.0872274	0.0872274	0.0875	0.0872274	0.0872274	0.0875	0.0872274	0.0872274	0.0875	0.0872274	0.0903427	0.0872274	0.0872274	0.0872274	0.0872274	0.0872274	0.0872274	0.0872274	0.0872274
Amblyomma_variegatum_MOZ_MIMam99	0.385802	0.0993789	0.105919	0.102484	0.0996885	0.109034	0.0996885	0.10625	0.11215	0.10559	0.102804	0.102804	0.0996885	0.105263	0.108696	0.105263	0.111455	0.111455	0.108359	0.111801	0.111801	0.108359	0.105263	0.108359	0.108696	0.108359	0.105263	0.108359	0.105263	0.105263	0.105263	0.105263	0.10559	0.105263	0.105263	0.10559	0.105263	0.105263	0.10559	0.105263	0.108359	0.105263	0.105263	0.105263	0.105263	0.105263	0.105263	0.105263	0.105263
Amblyomma_variegatum_MOZ_MMPen36	0.391304	0.09375	0.100313	0.090625	0.0940439	0.0971787	0.0940439	0.100629	0.106583	0.1	0.0971787	0.100313	0.0971787	0.0965732	0.1	0.0965732	0.102804	0.102804	0.0996885	0.103125	0.103125	0.0996885	0.0965732	0.0996885	0.1	0.0996885	0.0965732	0.0996885	0.0965732	0.0965732	0.0965732	0.0965732	0.096875	0.0965732	0.0965732	0.096875	0.0965732	0.0965732	0.096875	0.0965732	0.0996885	0.0965732	0.0965732	0.0965732	0.0965732	0.0965732	0.0965732	0.0965732	0.0965732
Amblyomma_variegatum_MOZ_MSChi183	0.388199	0.084375	0.0909091	0.08125	0.0846395	0.0877743	0.0846395	0.091195	0.0971787	0.090625	0.0877743	0.0877743	0.0846395	0.0872274	0.090625	0.0872274	0.0934579	0.0934579	0.0903427	0.09375	0.09375	0.0903427	0.0872274	0.0903427	0.090625	0.0903427	0.0872274	0.0903427	0.0872274	0.0872274	0.0872274	0.0872274	0.0875	0.0872274	0.0872274	0.0875	0.0872274	0.0872274	0.0875	0.0872274	0.0903427	0.0872274	0.0872274	0.0872274	0.0872274	0.0872274	0.0872274	0.0872274	0.0872274
Amblyomma_variegatum_MOZ_MSChi203	0.390625	0.0974843	0.103774	0.100629	0.0974843	0.100946	0.0974843	0.104101	0.110063	0.100629	0.100629	0.100946	0.100629	0.106583	0.106918	0.106583	0.109718	0.109718	0.109718	0.113208	0.110063	0.109718	0.106583	0.109718	0.106918	0.106583	0.106583	0.109718	0.106583	0.106583	0.106583	0.106583	0.106918	0.106583	0.106583	0.106918	0.106583	0.106583	0.106918	0.106583	0.106583	0.106583	0.106583	0.106583	0.106583	0.106583	0.106583	0.106583	0.106583
Amblyomma_variegatum_MOZ_MSChi24	0.391304	0.090625	0.0971787	0.09375	0.0909091	0.100313	0.0909091	0.0974843	0.103448	0.096875	0.0940439	0.0971787	0.0940439	0.0996885	0.103125	0.0996885	0.105919	0.105919	0.102804	0.10625	0.10625	0.102804	0.0996885	0.102804	0.103125	0.102804	0.0996885	0.102804	0.0996885	0.0996885	0.0996885	0.0996885	0.1	0.0996885	0.0996885	0.1	0.0996885	0.0996885	0.1	0.0996885	0.102804	0.0996885	0.0996885	0.0996885	0.0996885	0.0996885	0.0996885	0.0996885	0.0996885
Amblyomma_variegatum_MOZ_MSChi3	0.3875	0.091195	0.0943396	0.091195	0.091195	0.100946	0.091195	0.0974843	0.100629	0.0943396	0.0943396	0.0943396	0.0943396	0.100313	0.100313	0.100313	0.103448	0.103448	0.103448	0.106583	0.103448	0.103448	0.100313	0.103448	0.100313	0.100313	0.100313	0.103448	0.100313	0.100313	0.100313	0.100313	0.100313	0.100313	0.100313	0.100313	0.100313	0.100313	0.100313	0.100313	0.100313	0.100313	0.100313	0.100313	0.100313	0.100313	0.100313	0.100313	0.100313
Amblyomma_variegatum_MOZ_MSChi64	0.401869	0.0971787	0.103448	0.0940439	0.0971787	0.0943396	0.0971787	0.103774	0.109718	0.100313	0.100313	0.0974843	0.0971787	0.1	0.100313	0.1	0.103125	0.103125	0.103125	0.106583	0.103448	0.103125	0.1	0.103125	0.100313	0.1	0.1	0.103125	0.1	0.1	0.1	0.1	0.100313	0.1	0.1	0.100313	0.1	0.1	0.100313	0.1	0.1	0.1	0.1	0.1	0.1	0.1	0.1	0.1	0.1
Amblyomma_variegatum_MOZ_MSMun297	0.389408	0.0940439	0.100313	0.0909091	0.0940439	0.0974843	0.0940439	0.100629	0.106583	0.0971787	0.0971787	0.0974843	0.0971787	0.096875	0.0971787	0.096875	0.1	0.1	0.1	0.103448	0.100313	0.1	0.096875	0.1	0.0971787	0.096875	0.096875	0.1	0.096875	0.096875	0.096875	0.096875	0.0971787	0.096875	0.096875	0.0971787	0.096875	0.096875	0.0971787	0.096875	0.096875	0.096875	0.096875	0.096875	0.096875	0.096875	0.096875	0.096875	0.096875
Amblyomma_variegatum_MOZ_MSMun650	0.391304	0.1	0.103448	0.096875	0.0971787	0.103448	0.0971787	0.103774	0.109718	0.1	0.100313	0.100313	0.100313	0.102804	0.1	0.102804	0.105919	0.105919	0.105919	0.109375	0.103125	0.105919	0.102804	0.105919	0.1	0.0996885	0.102804	0.105919	0.102804	0.102804	0.102804	0.102804	0.103125	0.102804	0.102804	0.103125	0.102804	0.102804	0.103125	0.102804	0.102804	0.102804	0.102804	0.102804	0.102804	0.102804	0.102804	0.102804	0.102804
Amblyomma_variegatum_MOZ_MSMun727	0.399381	0.105919	0.11215	0.0996885	0.105919	0.10625	0.105919	0.1125	0.11838	0.109034	0.109034	0.10625	0.105919	0.102484	0.102804	0.102484	0.10559	0.10559	0.10559	0.109034	0.105919	0.10559	0.102484	0.10559	0.102804	0.102484	0.102484	0.10559	0.102484	0.102484	0.102484	0.102484	0.102804	0.102484	0.102484	0.102804	0.102484	0.102484	0.102804	0.102484	0.102484	0.102484	0.102484	0.102484	0.102484	0.102484	0.102484	0.102484	0.102484
Amblyomma_variegatum_STP_MH781753	0.385093	0.084375	0.0877743	0.08125	0.0815047	0.0877743	0.0815047	0.0880503	0.0940439	0.084375	0.0846395	0.0846395	0.0846395	0.0872274	0.084375	0.0872274	0.0903427	0.0903427	0.0903427	0.09375	0.0875	0.0903427	0.0872274	0.0903427	0.084375	0.0841121	0.0872274	0.0903427	0.0872274	0.0872274	0.0872274	0.0872274	0.0875	0.0872274	0.0872274	0.0875	0.0872274	0.0872274	0.0875	0.0872274	0.0872274	0.0872274	0.0872274	0.0872274	0.0872274	0.0872274	0.0872274	0.0872274	0.0872274
Amblyomma_variegatum_ZMB_LC634575	0.385093	0.0875	0.0909091	0.084375	0.0846395	0.0909091	0.0846395	0.091195	0.0971787	0.0875	0.0877743	0.0877743	0.0877743	0.0934579	0.090625	0.0934579	0.0965732	0.0965732	0.0965732	0.1	0.09375	0.0965732	0.0934579	0.0965732	0.090625	0.0903427	0.0934579	0.0965732	0.0934579	0.0934579	0.0934579	0.0934579	0.09375	0.0934579	0.0934579	0.09375	0.0934579	0.0934579	0.09375	0.0934579	0.0934579	0.0934579	0.0934579	0.0934579	0.0934579	0.0934579	0.0934579	0.0934579	0.0934579
Amblyomma_variegatum_ZMB_ZLSY10	0.389408	0.0940439	0.100313	0.0909091	0.0940439	0.0974843	0.0940439	0.100629	0.106583	0.0971787	0.0971787	0.0974843	0.0971787	0.1	0.100313	0.1	0.103125	0.103125	0.103125	0.106583	0.103448	0.103125	0.1	0.103125	0.100313	0.1	0.1	0.103125	0.1	0.1	0.1	0.1	0.100313	0.1	0.1	0.100313	0.1	0.1	0.100313	0.1	0.1	0.1	0.1	0.1	0.1	0.1	0.1	0.1	0.1
Amblyomma_variegatum_ZMB_ZML71	0.388199	0.096875	0.100313	0.09375	0.0940439	0.100313	0.0940439	0.100629	0.106583	0.096875	0.0971787	0.0971787	0.0971787	0.102804	0.1	0.102804	0.105919	0.105919	0.105919	0.109375	0.103125	0.105919	0.102804	0.105919	0.1	0.0996885	0.102804	0.105919	0.102804	0.102804	0.102804	0.102804	0.103125	0.102804	0.102804	0.103125	0.102804	0.102804	0.103125	0.102804	0.102804	0.102804	0.102804	0.102804	0.102804	0.102804	0.102804	0.102804	0.102804
Amblyomma_variegatum_ZMB_ZML75	0.389408	0.0940439	0.100313	0.0909091	0.0940439	0.0974843	0.0940439	0.100629	0.106583	0.0971787	0.0971787	0.0974843	0.0971787	0.1	0.100313	0.1	0.103125	0.103125	0.103125	0.106583	0.103448	0.103125	0.1	0.103125	0.100313	0.1	0.1	0.103125	0.1	0.1	0.1	0.1	0.100313	0.1	0.1	0.100313	0.1	0.1	0.100313	0.1	0.1	0.1	0.1	0.1	0.1	0.1	0.1	0.1	0.1
Amblyomma_variegatum_ZMB_ZMN100	0.389408	0.0940439	0.100313	0.0909091	0.0940439	0.0974843	0.0940439	0.100629	0.106583	0.0971787	0.0971787	0.0974843	0.0971787	0.096875	0.0971787	0.096875	0.1	0.1	0.1	0.103448	0.100313	0.1	0.096875	0.1	0.0971787	0.096875	0.096875	0.1	0.096875	0.096875	0.096875	0.096875	0.0971787	0.096875	0.096875	0.0971787	0.096875	0.096875	0.0971787	0.096875	0.096875	0.096875	0.096875	0.096875	0.096875	0.096875	0.096875	0.096875	0.096875
Amblyomma_variegatum_ZMB_ZMN141	0.385093	0.09375	0.0971787	0.090625	0.0909091	0.0971787	0.0909091	0.0974843	0.103448	0.09375	0.0940439	0.0940439	0.0940439	0.0996885	0.096875	0.0996885	0.102804	0.102804	0.102804	0.10625	0.1	0.102804	0.0996885	0.102804	0.096875	0.0965732	0.0996885	0.102804	0.0996885	0.0996885	0.0996885	0.0996885	0.1	0.0996885	0.0996885	0.1	0.0996885	0.0996885	0.1	0.0996885	0.0996885	0.0996885	0.0996885	0.0996885	0.0996885	0.0996885	0.0996885	0.0996885	0.0996885
Amblyomma_variegatum_ZMB_ZPC108	0.383178	0.0877743	0.0940439	0.0815047	0.0877743	0.0880503	0.0877743	0.0943396	0.100313	0.0909091	0.0909091	0.091195	0.0909091	0.090625	0.0909091	0.090625	0.09375	0.09375	0.09375	0.0971787	0.0940439	0.09375	0.090625	0.09375	0.0909091	0.090625	0.090625	0.09375	0.090625	0.090625	0.090625	0.090625	0.0909091	0.090625	0.090625	0.0909091	0.090625	0.090625	0.0909091	0.090625	0.090625	0.090625	0.090625	0.090625	0.090625	0.090625	0.090625	0.090625	0.090625
Amblyomma_variegatum_ZMB_ZPC22	0.383178	0.0940439	0.0943396	0.0815047	0.091195	0.091195	0.091195	0.0974843	0.100629	0.0940439	0.0943396	0.0940439	0.0943396	0.09375	0.090625	0.09375	0.096875	0.096875	0.096875	0.1	0.09375	0.096875	0.09375	0.096875	0.090625	0.090625	0.09375	0.096875	0.09375	0.09375	0.09375	0.09375	0.09375	0.09375	0.09375	0.09375	0.09375	0.09375	0.09375	0.09375	0.09375	0.09375	0.09375	0.09375	0.09375	0.09375	0.09375	0.09375	0.09375
Amblyomma_variegatum_ZMB_ZPC25	0.388199	0.090625	0.0971787	0.08125	0.0909091	0.0877743	0.0909091	0.0974843	0.103448	0.096875	0.0940439	0.0971787	0.0940439	0.0903427	0.09375	0.0903427	0.0965732	0.0965732	0.0934579	0.096875	0.096875	0.0934579	0.0903427	0.0934579	0.09375	0.0934579	0.0903427	0.0934579	0.0903427	0.0903427	0.0903427	0.0903427	0.090625	0.0903427	0.0903427	0.090625	0.0903427	0.0903427	0.090625	0.0903427	0.0934579	0.0903427	0.0903427	0.0903427	0.0903427	0.0903427	0.0903427	0.0903427	0.0903427
Amblyomma_variegatum_ZMB_ZPC34	0.38125	0.0880503	0.091195	0.0786164	0.0880503	0.0883281	0.0880503	0.0943396	0.0974843	0.091195	0.091195	0.091195	0.091195	0.0909091	0.0909091	0.0909091	0.0940439	0.0940439	0.0940439	0.0971787	0.0940439	0.0940439	0.0909091	0.0940439	0.0909091	0.0909091	0.0909091	0.0940439	0.0909091	0.0909091	0.0909091	0.0909091	0.0909091	0.0909091	0.0909091	0.0909091	0.0909091	0.0909091	0.0909091	0.0909091	0.0909091	0.0909091	0.0909091	0.0909091	0.0909091	0.0909091	0.0909091	0.0909091	0.0909091
Amblyomma_variegatum_ZMB_ZPC81	0.383178	0.0877743	0.0940439	0.0815047	0.0877743	0.0880503	0.0877743	0.0943396	0.100313	0.0909091	0.0909091	0.091195	0.0909091	0.090625	0.0909091	0.090625	0.09375	0.09375	0.09375	0.0971787	0.0940439	0.09375	0.090625	0.09375	0.0909091	0.090625	0.090625	0.09375	0.090625	0.090625	0.090625	0.090625	0.0909091	0.090625	0.090625	0.0909091	0.090625	0.090625	0.0909091	0.090625	0.090625	0.090625	0.090625	0.090625	0.090625	0.090625	0.090625	0.090625	0.090625
Amblyomma_variegatum_ZMB_ZPT13	0.383178	0.0877743	0.0940439	0.0783699	0.0877743	0.0849057	0.0877743	0.0943396	0.100313	0.0909091	0.0909091	0.091195	0.0909091	0.0875	0.0877743	0.0875	0.090625	0.090625	0.090625	0.0940439	0.0909091	0.090625	0.0875	0.090625	0.0877743	0.0875	0.0875	0.090625	0.0875	0.0875	0.0875	0.0875	0.0877743	0.0875	0.0875	0.0877743	0.0875	0.0875	0.0877743	0.0875	0.0875	0.0875	0.0875	0.0875	0.0875	0.0875	0.0875	0.0875	0.0875
Amblyomma_variegatum_ZMB_ZPT32	0.380062	0.0909091	0.091195	0.0815047	0.0880503	0.091195	0.0880503	0.0943396	0.0974843	0.0909091	0.091195	0.0909091	0.091195	0.09375	0.090625	0.09375	0.096875	0.096875	0.096875	0.1	0.09375	0.096875	0.09375	0.096875	0.090625	0.090625	0.09375	0.096875	0.09375	0.09375	0.09375	0.09375	0.09375	0.09375	0.09375	0.09375	0.09375	0.09375	0.09375	0.09375	0.09375	0.09375	0.09375	0.09375	0.09375	0.09375	0.09375	0.09375	0.09375
Amblyomma_variegatum_ZWE_ZiMG17	0.391304	0.09375	0.100313	0.090625	0.0940439	0.0971787	0.0940439	0.100629	0.106583	0.1	0.0971787	0.100313	0.0971787	0.0996885	0.103125	0.0996885	0.105919	0.105919	0.102804	0.10625	0.10625	0.102804	0.0996885	0.102804	0.103125	0.102804	0.0996885	0.102804	0.0996885	0.0996885	0.0996885	0.0996885	0.1	0.0996885	0.0996885	0.1	0.0996885	0.0996885	0.1	0.0996885	0.102804	0.0996885	0.0996885	0.0996885	0.0996885	0.0996885	0.0996885	0.0996885	0.0996885
Amblyomma_variegatum_ZWE_ZiMM1	0.389408	0.0940439	0.100313	0.0909091	0.0940439	0.0974843	0.0940439	0.100629	0.106583	0.0971787	0.0971787	0.0974843	0.0971787	0.1	0.100313	0.1	0.103125	0.103125	0.103125	0.106583	0.103448	0.103125	0.1	0.103125	0.100313	0.1	0.1	0.103125	0.1	0.1	0.1	0.1	0.100313	0.1	0.1	0.100313	0.1	0.1	0.100313	0.1	0.1	0.1	0.1	0.1	0.1	0.1	0.1	0.1	0.1
Amblyomma_variegatum_ZWE_ZiMM6	0.391304	0.09375	0.100313	0.090625	0.0940439	0.0971787	0.0940439	0.100629	0.106583	0.1	0.0971787	0.100313	0.0971787	0.0996885	0.103125	0.0996885	0.105919	0.105919	0.102804	0.10625	0.10625	0.102804	0.0996885	0.102804	0.103125	0.102804	0.0996885	0.102804	0.0996885	0.0996885	0.0996885	0.0996885	0.1	0.0996885	0.0996885	0.1	0.0996885	0.0996885	0.1	0.0996885	0.102804	0.0996885	0.0996885	0.0996885	0.0996885	0.0996885	0.0996885	0.0996885	0.0996885
Amblyomma_variegatum_ZWE_ZiMM8	0.391304	0.09375	0.100313	0.090625	0.0940439	0.0971787	0.0940439	0.100629	0.106583	0.1	0.0971787	0.100313	0.0971787	0.0996885	0.103125	0.0996885	0.105919	0.105919	0.102804	0.10625	0.10625	0.102804	0.0996885	0.102804	0.103125	0.102804	0.0996885	0.102804	0.0996885	0.0996885	0.0996885	0.0996885	0.1	0.0996885	0.0996885	0.1	0.0996885	0.0996885	0.1	0.0996885	0.102804	0.0996885	0.0996885	0.0996885	0.0996885	0.0996885	0.0996885	0.0996885	0.0996885
[truncated: 62 more columns]

## Sheet: Caption
Table. Estimates of Evolutionary Divergence between Sequences
The number of base differences per site from between sequences are shown. Standard error estimate(s) are shown above the diagonal. This analysis involved 111 nucleotide sequences. All ambiguous positions were removed for each sequence pair (pairwise deletion option). There were a total of 324 positions in the final dataset. Evolutionary analyses were conducted in MEGA11 [1]
1. Tamura K., Stecher G., and Kumar S. (2021). MEGA 11: Molecular Evolutionary Genetics Analysis Version 11. Molecular Biology and Evolution https://doi.org/10.1093/molbev/msab120.
Disclaimer: Although utmost care has been taken to ensure the correctness of the caption, the caption text is provided "as is" without any warranty of any kind. Authors advise the user to carefully check the caption prior to its use for any purpose and report any errors or problems to the authors immediately (www.megasoftware.net). In no event shall the authors and their employers be liable for a…
