# Supplementary material for: Intra- and interspecific variation of Amblyomma ticks from southern Africa
Source: Parasit Vectors. 2024 Aug 28;17:364. doi: 10.1186/s13071-024-06394-3 (PMC11351087; doi:10.1186/s13071-024-06394-3)
Supplement: Supplementary file 7 — Additional file 7: Estimates of Evolutionary Divergence between Sequences. The number of base differences per site from between sequences are shown. Standard error estimate(s) are shown above the diagonal. This analysis involved 141 nucleotide sequences. Codon positions included were 1st+2nd+3rd+Noncoding. All ambiguous positions were removed for each sequence pair (pairwise deletion option). There were a total of 651 positions in the final dataset. Evolutionary analyses were conducted in MEGA11 [1]. [file 13071_2024_6394_MOESM7_ESM.xlsx]

## Sheet: MatrixOutput
	Amblyomma_americanum_USA_HQ964348	Amblyomma_eburneum_KEN_KP862672	Amblyomma_eburneum_KEN_KT307490	Amblyomma_eburneum_KEN_KT307491	Amblyomma_eburneum_MOZ_MSMun1012	Amblyomma_eburneum_MOZ_MSMun1026	Amblyomma_eburneum_MOZ_MSMun1032	Amblyomma_eburneum_MOZ_MSMun1039	Amblyomma_eburneum_MOZ_MSMun460	Amblyomma_eburneum_MOZ_MSMun472	Amblyomma_eburneum_MOZ_MSMun529	Amblyomma_eburneum_MOZ_MSMun606	Amblyomma_eburneum_MOZ_MSMun628	Amblyomma_eburneum_MOZ_MSMun684	Amblyomma_eburneum_MOZ_MSMun689	Amblyomma_eburneum_MOZ_MSMun994	Amblyomma_hebraeum_MOZ_JX049262	Amblyomma_hebraeum_MOZ_JX049265	Amblyomma_hebraeum_MOZ_MGB321	Amblyomma_hebraeum_MOZ_MGB436	Amblyomma_hebraeum_MOZ_MGC209	Amblyomma_hebraeum_MOZ_MGC301	Amblyomma_hebraeum_MOZ_MGG285	Amblyomma_hebraeum_MOZ_MGG85	Amblyomma_hebraeum_MOZ_MGM76	Amblyomma_hebraeum_MOZ_MIHem405	Amblyomma_hebraeum_MOZ_MIInr18	Amblyomma_hebraeum_MOZ_MIInr89	Amblyomma_hebraeum_MOZ_MIIns47	Amblyomma_hebraeum_MOZ_MIIns65	Amblyomma_hebraeum_MOZ_MIMas168	Amblyomma_hebraeum_MOZ_MIMas56	Amblyomma_hebraeum_MOZ_MMGa44	Amblyomma_hebraeum_MOZ_MMMag12	Amblyomma_hebraeum_MOZ_MMMan104	Amblyomma_hebraeum_MOZ_MMMoa106	Amblyomma_hebraeum_MOZ_MMMoa155	Amblyomma_hebraeum_MOZ_MSChi222	Amblyomma_hebraeum_MOZ_MSChi280	Amblyomma_hebraeum_MOZ_MSChi286	Amblyomma_hebraeum_MOZ_MSChi300	Amblyomma_hebraeum_MOZ_MSChi359	Amblyomma_hebraeum_MOZ_MSChi37	Amblyomma_hebraeum_MOZ_SChi321	Amblyomma_hebraeum_SWZ_MZ351131	Amblyomma_hebraeum_SWZ_MZ351132	Amblyomma_hebraeum_ZAF_GP11	Amblyomma_hebraeum_ZAF_GP14	Amblyomma_hebraeum_ZAF_GP23
Amblyomma_americanum_USA_HQ964348		0.0156701	0.0156498	0.0156498	0.0156701	0.015259	0.0156701	0.0152632	0.0155457	0.0156701	0.0155917	0.0156701	0.0156701	0.0156701	0.0156629	0.0156134	0.015967	0.015967	0.0159222	0.0159222	0.0159222	0.0159222	0.0159222	0.0158033	0.0159222	0.0159222	0.0158033	0.0158577	0.0158033	0.0158033	0.0159222	0.0159222	0.0159222	0.0158033	0.0158033	0.0159222	0.0158033	0.0158033	0.0160809	0.0158033	0.0158033	0.0160809	0.0160809	0.0159222	0.0158411	0.0158411	0.0158251	0.0159222	0.0158689
Amblyomma_eburneum_KEN_KP862672	0.192604		0.00364237	0.00364237	0.00217928	0.00995638	0.00152013	0.00989253	0.00259731	0.00217928	0.00295198	0.00152013	0.00217928	0.00217928	0.00303564	0.00262618	0.00993296	0.00993296	0.00982201	0.00982946	0.00982201	0.00982201	0.00982201	0.00969838	0.00982201	0.00982201	0.00969838	0.00970465	0.00969838	0.00969838	0.00982201	0.00982201	0.00982201	0.00969838	0.00967752	0.00982201	0.00967752	0.00967752	0.00994331	0.00967752	0.00967752	0.00994331	0.00994331	0.00982201	0.00977084	0.00977084	0.00991163	0.00982201	0.00987867
Amblyomma_eburneum_KEN_KT307490	0.189522	0.00923077		0	0.00364605	0.00966737	0.00332605	0.00959642	0.0038905	0.00364605	0.00359288	0.00332605	0.00364605	0.00364605	0.00365042	0.00389901	0.0099758	0.0099758	0.00983105	0.0098571	0.00983105	0.00983105	0.00983105	0.00966024	0.00983105	0.00983105	0.00966024	0.00973335	0.00966024	0.00966024	0.00983105	0.00983105	0.00983105	0.00966024	0.0096877	0.00983105	0.0096877	0.0096877	0.00995582	0.0096877	0.0096877	0.00995582	0.00995582	0.00983105	0.00978512	0.00978512	0.00989637	0.00983105	0.00989309
Amblyomma_eburneum_KEN_KT307491	0.189522	0.00923077	0		0.00364605	0.00966737	0.00332605	0.00959642	0.0038905	0.00364605	0.00359288	0.00332605	0.00364605	0.00364605	0.00365042	0.00389901	0.0099758	0.0099758	0.00983105	0.0098571	0.00983105	0.00983105	0.00983105	0.00966024	0.00983105	0.00983105	0.00966024	0.00973335	0.00966024	0.00966024	0.00983105	0.00983105	0.00983105	0.00966024	0.0096877	0.00983105	0.0096877	0.0096877	0.00995582	0.0096877	0.0096877	0.00995582	0.00995582	0.00983105	0.00978512	0.00978512	0.00989637	0.00983105	0.00989309
Amblyomma_eburneum_MOZ_MSMun1012	0.192604	0.00307692	0.00923077	0.00923077		0.00976131	0.00153848	0.00970482	0.00262265	0	0.00307983	0.00153848	0	0	0.00307781	0.00152717	0.00974723	0.00974723	0.00962711	0.00961879	0.00962711	0.00962711	0.00962711	0.00948625	0.00962711	0.00962711	0.00948625	0.00947255	0.00948625	0.00948625	0.00962711	0.00962711	0.00962711	0.00948625	0.00946236	0.00962711	0.00946236	0.00946236	0.00976032	0.00946236	0.00946236	0.00976032	0.00976032	0.00962711	0.00956141	0.00956141	0.00971403	0.00962711	0.00967972
Amblyomma_eburneum_MOZ_MSMun1026	0.177196	0.0676923	0.0661538	0.0661538	0.0646154		0.00985039	0.00152035	0.0101263	0.00976131	0.00955412	0.00985039	0.00976131	0.00976131	0.00964718	0.00987104	0.00950715	0.00931299	0.00912705	0.0093586	0.00932909	0.00912705	0.00932909	0.0089476	0.00912705	0.00912705	0.0089476	0.00921088	0.0089476	0.0089476	0.00912705	0.00912705	0.00912705	0.0089476	0.0089476	0.00912705	0.0089476	0.0089476	0.00924932	0.0089476	0.0089476	0.00924932	0.00924932	0.00912705	0.00912395	0.00912395	0.0092297	0.00912705	0.00900024
Amblyomma_eburneum_MOZ_MSMun1032	0.192604	0.00153846	0.00769231	0.00769231	0.00153846	0.0661538		0.00978952	0.00212258	0.00153848	0.00268109	0	0.00153848	0.00153848	0.00273002	0.00215771	0.00978714	0.00978714	0.00968125	0.0096942	0.00968125	0.00968125	0.00968125	0.00954731	0.00968125	0.00968125	0.00954731	0.00956243	0.00954731	0.00954731	0.00968125	0.00968125	0.00968125	0.00954731	0.00952642	0.00968125	0.00952642	0.00952642	0.00981897	0.00952642	0.00952642	0.00981897	0.00981897	0.00968125	0.009621	0.009621	0.00976223	0.00968125	0.00974237
Amblyomma_eburneum_MOZ_MSMun1039	0.178737	0.0661538	0.0646154	0.0646154	0.0630769	0.00153846	0.0646154		0.0100473	0.00970482	0.00946888	0.00978952	0.00970482	0.00970482	0.00959069	0.00980119	0.00944756	0.00925942	0.00907431	0.00929486	0.00927029	0.00907431	0.00927029	0.00889218	0.00907431	0.00907431	0.00889218	0.00915936	0.00889218	0.00889218	0.00907431	0.00907431	0.00907431	0.00889218	0.00889218	0.00907431	0.00889218	0.00889218	0.00918745	0.00889218	0.00889218	0.00918745	0.00918745	0.00907431	0.00907356	0.00907356	0.00918243	0.00907431	0.00893589
Amblyomma_eburneum_MOZ_MSMun460	0.189522	0.00461538	0.0107692	0.0107692	0.00461538	0.0692308	0.00307692	0.0676923		0.00262265	0.00347613	0.00212258	0.00262265	0.00262265	0.00350246	0.00301511	0.00983156	0.00983156	0.00970775	0.00971578	0.00970775	0.00970775	0.00970775	0.00957961	0.00970775	0.00970775	0.00957961	0.00958849	0.00957961	0.00957961	0.00970775	0.00970775	0.00970775	0.00957961	0.00956647	0.00970775	0.00956647	0.00956647	0.00985466	0.00956647	0.00956647	0.00985466	0.00985466	0.00970775	0.00965484	0.00965484	0.00978809	0.00970775	0.00976996
Amblyomma_eburneum_MOZ_MSMun472	0.192604	0.00307692	0.00923077	0.00923077	0	0.0646154	0.00153846	0.0630769	0.00461538		0.00307983	0.00153848	0	0	0.00307781	0.00152717	0.00974723	0.00974723	0.00962711	0.00961879	0.00962711	0.00962711	0.00962711	0.00948625	0.00962711	0.00962711	0.00948625	0.00947255	0.00948625	0.00948625	0.00962711	0.00962711	0.00962711	0.00948625	0.00946236	0.00962711	0.00946236	0.00946236	0.00976032	0.00946236	0.00946236	0.00976032	0.00976032	0.00962711	0.00956141	0.00956141	0.00971403	0.00962711	0.00967972
Amblyomma_eburneum_MOZ_MSMun529	0.191063	0.00615385	0.00923077	0.00923077	0.00615385	0.0615385	0.00461538	0.06	0.00769231	0.00615385		0.00268109	0.00307983	0.00307983	0.00217702	0.00343448	0.009876	0.009876	0.00975943	0.00976701	0.00975943	0.00975943	0.00975943	0.00961953	0.00975943	0.00975943	0.00961953	0.00959458	0.00961953	0.00961953	0.00975943	0.00975943	0.00975943	0.00961953	0.00958848	0.00975943	0.00958848	0.00958848	0.00988969	0.00958848	0.00958848	0.00988969	0.00988969	0.00975943	0.00970357	0.00970357	0.00983134	0.00975943	0.00981915
Amblyomma_eburneum_MOZ_MSMun606	0.192604	0.00153846	0.00769231	0.00769231	0.00153846	0.0661538	0	0.0646154	0.00307692	0.00153846	0.00461538		0.00153848	0.00153848	0.00273002	0.00215771	0.00978714	0.00978714	0.00968125	0.0096942	0.00968125	0.00968125	0.00968125	0.00954731	0.00968125	0.00968125	0.00954731	0.00956243	0.00954731	0.00954731	0.00968125	0.00968125	0.00968125	0.00954731	0.00952642	0.00968125	0.00952642	0.00952642	0.00981897	0.00952642	0.00952642	0.00981897	0.00981897	0.00968125	0.009621	0.009621	0.00976223	0.00968125	0.00974237
Amblyomma_eburneum_MOZ_MSMun628	0.192604	0.00307692	0.00923077	0.00923077	0	0.0646154	0.00153846	0.0630769	0.00461538	0	0.00615385	0.00153846		0	0.00307781	0.00152717	0.00974723	0.00974723	0.00962711	0.00961879	0.00962711	0.00962711	0.00962711	0.00948625	0.00962711	0.00962711	0.00948625	0.00947255	0.00948625	0.00948625	0.00962711	0.00962711	0.00962711	0.00948625	0.00946236	0.00962711	0.00946236	0.00946236	0.00976032	0.00946236	0.00946236	0.00976032	0.00976032	0.00962711	0.00956141	0.00956141	0.00971403	0.00962711	0.00967972
Amblyomma_eburneum_MOZ_MSMun684	0.192604	0.00307692	0.00923077	0.00923077	0	0.0646154	0.00153846	0.0630769	0.00461538	0	0.00615385	0.00153846	0		0.00307781	0.00152717	0.00974723	0.00974723	0.00962711	0.00961879	0.00962711	0.00962711	0.00962711	0.00948625	0.00962711	0.00962711	0.00948625	0.00947255	0.00948625	0.00948625	0.00962711	0.00962711	0.00962711	0.00948625	0.00946236	0.00962711	0.00946236	0.00946236	0.00976032	0.00946236	0.00946236	0.00976032	0.00976032	0.00962711	0.00956141	0.00956141	0.00971403	0.00962711	0.00967972
Amblyomma_eburneum_MOZ_MSMun689	0.192604	0.00615385	0.00923077	0.00923077	0.00615385	0.0646154	0.00461538	0.0630769	0.00769231	0.00615385	0.00307692	0.00461538	0.00615385	0.00615385		0.00340186	0.00990887	0.00990887	0.00977534	0.00980029	0.00977534	0.00977534	0.00977534	0.00965078	0.00977534	0.00977534	0.00965078	0.00964456	0.00965078	0.00965078	0.00977534	0.00977534	0.00977534	0.00965078	0.00962612	0.00977534	0.00962612	0.00962612	0.00990583	0.00962612	0.00962612	0.00990583	0.00990583	0.00977534	0.00973751	0.00973751	0.00983987	0.00977534	0.00984009
Amblyomma_eburneum_MOZ_MSMun994	0.191063	0.00461538	0.0107692	0.0107692	0.00153846	0.0661538	0.00307692	0.0646154	0.00615385	0.00153846	0.00769231	0.00307692	0.00153846	0.00153846	0.00769231		0.00994479	0.00994479	0.0098243	0.00981613	0.0098243	0.0098243	0.0098243	0.00968778	0.0098243	0.0098243	0.00968778	0.00967781	0.00968778	0.00968778	0.0098243	0.0098243	0.0098243	0.00968778	0.00966683	0.0098243	0.00966683	0.00966683	0.00995733	0.00966683	0.00966683	0.00995733	0.00995733	0.0098243	0.00976804	0.00976804	0.00991376	0.0098243	0.0098768
Amblyomma_hebraeum_MOZ_JX049262	0.197531	0.0677966	0.0708783	0.0708783	0.0647149	0.0600924	0.0662558	0.0585516	0.0662558	0.0647149	0.0662558	0.0662558	0.0647149	0.0647149	0.0662558	0.0662558		0.00153891	0.00271394	0.00262689	0.00222002	0.00271394	0.00222002	0.00312447	0.00271394	0.00271394	0.00312447	0.00345486	0.00312447	0.00312447	0.00271394	0.00271394	0.00271394	0.00312447	0.00271394	0.00271394	0.00271394	0.00271394	0.00318231	0.00271394	0.00271394	0.00318231	0.00318231	0.00271394	0.00220738	0.00220738	0.00321785	0.00271394	0.00310376
Amblyomma_hebraeum_MOZ_JX049265	0.197531	0.0677966	0.0708783	0.0708783	0.0647149	0.0585516	0.0662558	0.0570108	0.0662558	0.0647149	0.0662558	0.0662558	0.0647149	0.0647149	0.0662558	0.0662558	0.00154083		0.00222002	0.00306007	0.00271394	0.00222002	0.00271394	0.00271372	0.00222002	0.00222002	0.00271372	0.00310558	0.00271372	0.00271372	0.00222002	0.00222002	0.00222002	0.00271372	0.00222002	0.00222002	0.00222002	0.00222002	0.0027423	0.00222002	0.00222002	0.0027423	0.0027423	0.00222002	0.00150068	0.00150068	0.00274224	0.00222002	0.00269166
Amblyomma_hebraeum_MOZ_MGB321	0.195686	0.0661538	0.0692308	0.0692308	0.0630769	0.0569231	0.0646154	0.0553846	0.0646154	0.0630769	0.0646154	0.0646154	0.0630769	0.0630769	0.0646154	0.0646154	0.0046225	0.00308166		0.00218099	0.00153627	0	0.00153627	0.00204285	0	0	0.00204285	0.00260409	0.00204285	0.00204285	0	0	0	0.00204285	0.00151743	0	0.00151743	0.00151743	0.00158261	0.00151743	0.00151743	0.00158261	0.00158261	0	0.00214217	0.00214217	0.00153743	0	0.00154513
Amblyomma_hebraeum_MOZ_MGB436	0.195686	0.0646154	0.0676923	0.0676923	0.0615385	0.06	0.0630769	0.0584615	0.0630769	0.0615385	0.0630769	0.0630769	0.0615385	0.0615385	0.0630769	0.0630769	0.0046225	0.00616333	0.00307692		0.00153947	0.00218099	0.00153947	0.00297842	0.00218099	0.00218099	0.00297842	0.00339318	0.00297842	0.00297842	0.00218099	0.00218099	0.00218099	0.00297842	0.00267187	0.00218099	0.00267187	0.00267187	0.00271503	0.00267187	0.00267187	0.00271503	0.00271503	0.00218099	0.00301159	0.00301159	0.00273891	0.00218099	0.00268047
Amblyomma_hebraeum_MOZ_MGC209	0.195686	0.0661538	0.0692308	0.0692308	0.0630769	0.0584615	0.0646154	0.0569231	0.0646154	0.0630769	0.0646154	0.0646154	0.0630769	0.0630769	0.0646154	0.0646154	0.00308166	0.0046225	0.00153846	0.00153846		0.00153627	0	0.00258173	0.00153627	0.00153627	0.00258173	0.00302771	0.00258173	0.00258173	0.00153627	0.00153627	0.00153627	0.00258173	0.00219842	0.00153627	0.00219842	0.00219842	0.00224359	0.00219842	0.00219842	0.00224359	0.00224359	0.00153627	0.00263374	0.00263374	0.00226273	0.00153627	0.00216763
Amblyomma_hebraeum_MOZ_MGC301	0.195686	0.0661538	0.0692308	0.0692308	0.0630769	0.0569231	0.0646154	0.0553846	0.0646154	0.0630769	0.0646154	0.0646154	0.0630769	0.0630769	0.0646154	0.0646154	0.0046225	0.00308166	0	0.00307692	0.00153846		0.00153627	0.00204285	0	0	0.00204285	0.00260409	0.00204285	0.00204285	0	0	0	0.00204285	0.00151743	0	0.00151743	0.00151743	0.00158261	0.00151743	0.00151743	0.00158261	0.00158261	0	0.00214217	0.00214217	0.00153743	0	0.00154513
Amblyomma_hebraeum_MOZ_MGG285	0.195686	0.0661538	0.0692308	0.0692308	0.0630769	0.0584615	0.0646154	0.0569231	0.0646154	0.0630769	0.0646154	0.0646154	0.0630769	0.0630769	0.0646154	0.0646154	0.00308166	0.0046225	0.00153846	0.00153846	0	0.00153846		0.00258173	0.00153627	0.00153627	0.00258173	0.00302771	0.00258173	0.00258173	0.00153627	0.00153627	0.00153627	0.00258173	0.00219842	0.00153627	0.00219842	0.00219842	0.00224359	0.00219842	0.00219842	0.00224359	0.00224359	0.00153627	0.00263374	0.00263374	0.00226273	0.00153627	0.00216763
Amblyomma_hebraeum_MOZ_MGG85	0.194145	0.0661538	0.0661538	0.0661538	0.0630769	0.0553846	0.0646154	0.0538462	0.0646154	0.0630769	0.0646154	0.0646154	0.0630769	0.0630769	0.0646154	0.0646154	0.00616333	0.0046225	0.00307692	0.00615385	0.00461538	0.00307692	0.00461538		0.00204285	0.00204285	0	0.00255957	0	0	0.00204285	0.00204285	0.00204285	0	0.00145011	0.00204285	0.00145011	0.00145011	0.00255126	0.00145011	0.00145011	0.00255126	0.00255126	0.00204285	0.00217485	0.00217485	0.00259893	0.00204285	0.00255271
Amblyomma_hebraeum_MOZ_MGM76	0.195686	0.0661538	0.0692308	0.0692308	0.0630769	0.0569231	0.0646154	0.0553846	0.0646154	0.0630769	0.0646154	0.0646154	0.0630769	0.0630769	0.0646154	0.0646154	0.0046225	0.00308166	0	0.00307692	0.00153846	0	0.00153846	0.00307692		0	0.00204285	0.00260409	0.00204285	0.00204285	0	0	0	0.00204285	0.00151743	0	0.00151743	0.00151743	0.00158261	0.00151743	0.00151743	0.00158261	0.00158261	0	0.00214217	0.00214217	0.00153743	0	0.00154513
Amblyomma_hebraeum_MOZ_MIHem405	0.195686	0.0661538	0.0692308	0.0692308	0.0630769	0.0569231	0.0646154	0.0553846	0.0646154	0.0630769	0.0646154	0.0646154	0.0630769	0.0630769	0.0646154	0.0646154	0.0046225	0.00308166	0	0.00307692	0.00153846	0	0.00153846	0.00307692	0		0.00204285	0.00260409	0.00204285	0.00204285	0	0	0	0.00204285	0.00151743	0	0.00151743	0.00151743	0.00158261	0.00151743	0.00151743	0.00158261	0.00158261	0	0.00214217	0.00214217	0.00153743	0	0.00154513
Amblyomma_hebraeum_MOZ_MIInr18	0.194145	0.0661538	0.0661538	0.0661538	0.0630769	0.0553846	0.0646154	0.0538462	0.0646154	0.0630769	0.0646154	0.0646154	0.0630769	0.0630769	0.0646154	0.0646154	0.00616333	0.0046225	0.00307692	0.00615385	0.00461538	0.00307692	0.00461538	0	0.00307692	0.00307692		0.00255957	0	0	0.00204285	0.00204285	0.00204285	0	0.00145011	0.00204285	0.00145011	0.00145011	0.00255126	0.00145011	0.00145011	0.00255126	0.00255126	0.00204285	0.00217485	0.00217485	0.00259893	0.00204285	0.00255271
Amblyomma_hebraeum_MOZ_MIInr89	0.194145	0.0646154	0.0676923	0.0676923	0.0615385	0.0584615	0.0630769	0.0569231	0.0630769	0.0615385	0.0630769	0.0630769	0.0615385	0.0615385	0.0630769	0.0630769	0.00770416	0.00616333	0.00461538	0.00769231	0.00615385	0.00461538	0.00615385	0.00461538	0.00461538	0.00461538	0.00461538		0.00255957	0.00255957	0.00260409	0.00260409	0.00260409	0.00255957	0.00213412	0.00260409	0.00213412	0.00213412	0.00302383	0.00213412	0.00213412	0.00302383	0.00302383	0.00260409	0.00262523	0.00262523	0.00302127	0.00260409	0.00304282
Amblyomma_hebraeum_MOZ_MIIns47	0.194145	0.0661538	0.0661538	0.0661538	0.0630769	0.0553846	0.0646154	0.0538462	0.0646154	0.0630769	0.0646154	0.0646154	0.0630769	0.0630769	0.0646154	0.0646154	0.00616333	0.0046225	0.00307692	0.00615385	0.00461538	0.00307692	0.00461538	0	0.00307692	0.00307692	0	0.00461538		0	0.00204285	0.00204285	0.00204285	0	0.00145011	0.00204285	0.00145011	0.00145011	0.00255126	0.00145011	0.00145011	0.00255126	0.00255126	0.00204285	0.00217485	0.00217485	0.00259893	0.00204285	0.00255271
Amblyomma_hebraeum_MOZ_MIIns65	0.194145	0.0661538	0.0661538	0.0661538	0.0630769	0.0553846	0.0646154	0.0538462	0.0646154	0.0630769	0.0646154	0.0646154	0.0630769	0.0630769	0.0646154	0.0646154	0.00616333	0.0046225	0.00307692	0.00615385	0.00461538	0.00307692	0.00461538	0	0.00307692	0.00307692	0	0.00461538	0		0.00204285	0.00204285	0.00204285	0	0.00145011	0.00204285	0.00145011	0.00145011	0.00255126	0.00145011	0.00145011	0.00255126	0.00255126	0.00204285	0.00217485	0.00217485	0.00259893	0.00204285	0.00255271
Amblyomma_hebraeum_MOZ_MIMas168	0.195686	0.0661538	0.0692308	0.0692308	0.0630769	0.0569231	0.0646154	0.0553846	0.0646154	0.0630769	0.0646154	0.0646154	0.0630769	0.0630769	0.0646154	0.0646154	0.0046225	0.00308166	0	0.00307692	0.00153846	0	0.00153846	0.00307692	0	0	0.00307692	0.00461538	0.00307692	0.00307692		0	0	0.00204285	0.00151743	0	0.00151743	0.00151743	0.00158261	0.00151743	0.00151743	0.00158261	0.00158261	0	0.00214217	0.00214217	0.00153743	0	0.00154513
Amblyomma_hebraeum_MOZ_MIMas56	0.195686	0.0661538	0.0692308	0.0692308	0.0630769	0.0569231	0.0646154	0.0553846	0.0646154	0.0630769	0.0646154	0.0646154	0.0630769	0.0630769	0.0646154	0.0646154	0.0046225	0.00308166	0	0.00307692	0.00153846	0	0.00153846	0.00307692	0	0	0.00307692	0.00461538	0.00307692	0.00307692	0		0	0.00204285	0.00151743	0	0.00151743	0.00151743	0.00158261	0.00151743	0.00151743	0.00158261	0.00158261	0	0.00214217	0.00214217	0.00153743	0	0.00154513
Amblyomma_hebraeum_MOZ_MMGa44	0.195686	0.0661538	0.0692308	0.0692308	0.0630769	0.0569231	0.0646154	0.0553846	0.0646154	0.0630769	0.0646154	0.0646154	0.0630769	0.0630769	0.0646154	0.0646154	0.0046225	0.00308166	0	0.00307692	0.00153846	0	0.00153846	0.00307692	0	0	0.00307692	0.00461538	0.00307692	0.00307692	0	0		0.00204285	0.00151743	0	0.00151743	0.00151743	0.00158261	0.00151743	0.00151743	0.00158261	0.00158261	0	0.00214217	0.00214217	0.00153743	0	0.00154513
Amblyomma_hebraeum_MOZ_MMMag12	0.194145	0.0661538	0.0661538	0.0661538	0.0630769	0.0553846	0.0646154	0.0538462	0.0646154	0.0630769	0.0646154	0.0646154	0.0630769	0.0630769	0.0646154	0.0646154	0.00616333	0.0046225	0.00307692	0.00615385	0.00461538	0.00307692	0.00461538	0	0.00307692	0.00307692	0	0.00461538	0	0	0.00307692	0.00307692	0.00307692		0.00145011	0.00204285	0.00145011	0.00145011	0.00255126	0.00145011	0.00145011	0.00255126	0.00255126	0.00204285	0.00217485	0.00217485	0.00259893	0.00204285	0.00255271
Amblyomma_hebraeum_MOZ_MMMan104	0.194145	0.0646154	0.0676923	0.0676923	0.0615385	0.0553846	0.0630769	0.0538462	0.0630769	0.0615385	0.0630769	0.0630769	0.0615385	0.0615385	0.0630769	0.0630769	0.0046225	0.00308166	0.00153846	0.00461538	0.00307692	0.00153846	0.00307692	0.00153846	0.00153846	0.00153846	0.00153846	0.00307692	0.00153846	0.00153846	0.00153846	0.00153846	0.00153846	0.00153846		0.00151743	0	0	0.00220624	0	0	0.00220624	0.00220624	0.00151743	0.0015448	0.0015448	0.00220775	0.00151743	0.00216759
Amblyomma_hebraeum_MOZ_MMMoa106	0.195686	0.0661538	0.0692308	0.0692308	0.0630769	0.0569231	0.0646154	0.0553846	0.0646154	0.0630769	0.0646154	0.0646154	0.0630769	0.0630769	0.0646154	0.0646154	0.0046225	0.00308166	0	0.00307692	0.00153846	0	0.00153846	0.00307692	0	0	0.00307692	0.00461538	0.00307692	0.00307692	0	0	0	0.00307692	0.00153846		0.00151743	0.00151743	0.00158261	0.00151743	0.00151743	0.00158261	0.00158261	0	0.00214217	0.00214217	0.00153743	0	0.00154513
Amblyomma_hebraeum_MOZ_MMMoa155	0.194145	0.0646154	0.0676923	0.0676923	0.0615385	0.0553846	0.0630769	0.0538462	0.0630769	0.0615385	0.0630769	0.0630769	0.0615385	0.0615385	0.0630769	0.0630769	0.0046225	0.00308166	0.00153846	0.00461538	0.00307692	0.00153846	0.00307692	0.00153846	0.00153846	0.00153846	0.00153846	0.00307692	0.00153846	0.00153846	0.00153846	0.00153846	0.00153846	0.00153846	0	0.00153846		0	0.00220624	0	0	0.00220624	0.00220624	0.00151743	0.0015448	0.0015448	0.00220775	0.00151743	0.00216759
Amblyomma_hebraeum_MOZ_MSChi222	0.194145	0.0646154	0.0676923	0.0676923	0.0615385	0.0553846	0.0630769	0.0538462	0.0630769	0.0615385	0.0630769	0.0630769	0.0615385	0.0615385	0.0630769	0.0630769	0.0046225	0.00308166	0.00153846	0.00461538	0.00307692	0.00153846	0.00307692	0.00153846	0.00153846	0.00153846	0.00153846	0.00307692	0.00153846	0.00153846	0.00153846	0.00153846	0.00153846	0.00153846	0	0.00153846	0		0.00220624	0	0	0.00220624	0.00220624	0.00151743	0.0015448	0.0015448	0.00220775	0.00151743	0.00216759
Amblyomma_hebraeum_MOZ_MSChi280	0.197227	0.0676923	0.0707692	0.0707692	0.0646154	0.0584615	0.0661538	0.0569231	0.0661538	0.0646154	0.0661538	0.0661538	0.0646154	0.0646154	0.0661538	0.0661538	0.00616333	0.0046225	0.00153846	0.00461538	0.00307692	0.00153846	0.00307692	0.00461538	0.00153846	0.00153846	0.00461538	0.00615385	0.00461538	0.00461538	0.00153846	0.00153846	0.00153846	0.00461538	0.00307692	0.00153846	0.00307692	0.00307692		0.00220624	0.00220624	0	0	0.00158261	0.00269302	0.00269302	0.00223061	0.00158261	0.00227235
Amblyomma_hebraeum_MOZ_MSChi286	0.194145	0.0646154	0.0676923	0.0676923	0.0615385	0.0553846	0.0630769	0.0538462	0.0630769	0.0615385	0.0630769	0.0630769	0.0615385	0.0615385	0.0630769	0.0630769	0.0046225	0.00308166	0.00153846	0.00461538	0.00307692	0.00153846	0.00307692	0.00153846	0.00153846	0.00153846	0.00153846	0.00307692	0.00153846	0.00153846	0.00153846	0.00153846	0.00153846	0.00153846	0	0.00153846	0	0	0.00307692		0	0.00220624	0.00220624	0.00151743	0.0015448	0.0015448	0.00220775	0.00151743	0.00216759
Amblyomma_hebraeum_MOZ_MSChi300	0.194145	0.0646154	0.0676923	0.0676923	0.0615385	0.0553846	0.0630769	0.0538462	0.0630769	0.0615385	0.0630769	0.0630769	0.0615385	0.0615385	0.0630769	0.0630769	0.0046225	0.00308166	0.00153846	0.00461538	0.00307692	0.00153846	0.00307692	0.00153846	0.00153846	0.00153846	0.00153846	0.00307692	0.00153846	0.00153846	0.00153846	0.00153846	0.00153846	0.00153846	0	0.00153846	0	0	0.00307692	0		0.00220624	0.00220624	0.00151743	0.0015448	0.0015448	0.00220775	0.00151743	0.00216759
Amblyomma_hebraeum_MOZ_MSChi359	0.197227	0.0676923	0.0707692	0.0707692	0.0646154	0.0584615	0.0661538	0.0569231	0.0661538	0.0646154	0.0661538	0.0661538	0.0646154	0.0646154	0.0661538	0.0661538	0.00616333	0.0046225	0.00153846	0.00461538	0.00307692	0.00153846	0.00307692	0.00461538	0.00153846	0.00153846	0.00461538	0.00615385	0.00461538	0.00461538	0.00153846	0.00153846	0.00153846	0.00461538	0.00307692	0.00153846	0.00307692	0.00307692	0	0.00307692	0.00307692		0	0.00158261	0.00269302	0.00269302	0.00223061	0.00158261	0.00227235
Amblyomma_hebraeum_MOZ_MSChi37	0.197227	0.0676923	0.0707692	0.0707692	0.0646154	0.0584615	0.0661538	0.0569231	0.0661538	0.0646154	0.0661538	0.0661538	0.0646154	0.0646154	0.0661538	0.0661538	0.00616333	0.0046225	0.00153846	0.00461538	0.00307692	0.00153846	0.00307692	0.00461538	0.00153846	0.00153846	0.00461538	0.00615385	0.00461538	0.00461538	0.00153846	0.00153846	0.00153846	0.00461538	0.00307692	0.00153846	0.00307692	0.00307692	0	0.00307692	0.00307692	0		0.00158261	0.00269302	0.00269302	0.00223061	0.00158261	0.00227235
Amblyomma_hebraeum_MOZ_SChi321	0.195686	0.0661538	0.0692308	0.0692308	0.0630769	0.0569231	0.0646154	0.0553846	0.0646154	0.0630769	0.0646154	0.0646154	0.0630769	0.0630769	0.0646154	0.0646154	0.0046225	0.00308166	0	0.00307692	0.00153846	0	0.00153846	0.00307692	0	0	0.00307692	0.00461538	0.00307692	0.00307692	0	0	0	0.00307692	0.00153846	0	0.00153846	0.00153846	0.00153846	0.00153846	0.00153846	0.00153846	0.00153846		0.00214217	0.00214217	0.00153743	0	0.00154513
Amblyomma_hebraeum_SWZ_MZ351131	0.195686	0.0661538	0.0692308	0.0692308	0.0630769	0.0569231	0.0646154	0.0553846	0.0646154	0.0630769	0.0646154	0.0646154	0.0630769	0.0630769	0.0646154	0.0646154	0.00308166	0.00154083	0.00307692	0.00615385	0.00461538	0.00307692	0.00461538	0.00307692	0.00307692	0.00307692	0.00307692	0.00461538	0.00307692	0.00307692	0.00307692	0.00307692	0.00307692	0.00307692	0.00153846	0.00307692	0.00153846	0.00153846	0.00461538	0.00153846	0.00153846	0.00461538	0.00461538	0.00307692		0	0.00269935	0.00214217	0.00266077
Amblyomma_hebraeum_SWZ_MZ351132	0.195686	0.0661538	0.0692308	0.0692308	0.0630769	0.0569231	0.0646154	0.0553846	0.0646154	0.0630769	0.0646154	0.0646154	0.0630769	0.0630769	0.0646154	0.0646154	0.00308166	0.00154083	0.00307692	0.00615385	0.00461538	0.00307692	0.00461538	0.00307692	0.00307692	0.00307692	0.00307692	0.00461538	0.00307692	0.00307692	0.00307692	0.00307692	0.00307692	0.00307692	0.00153846	0.00307692	0.00153846	0.00153846	0.00461538	0.00153846	0.00153846	0.00461538	0.00461538	0.00307692	0		0.00269935	0.00214217	0.00266077
Amblyomma_hebraeum_ZAF_GP11	0.194145	0.0676923	0.0707692	0.0707692	0.0646154	0.0584615	0.0661538	0.0569231	0.0661538	0.0646154	0.0661538	0.0661538	0.0646154	0.0646154	0.0661538	0.0661538	0.00616333	0.0046225	0.00153846	0.00461538	0.00307692	0.00153846	0.00307692	0.00461538	0.00153846	0.00153846	0.00461538	0.00615385	0.00461538	0.00461538	0.00153846	0.00153846	0.00153846	0.00461538	0.00307692	0.00153846	0.00307692	0.00307692	0.00307692	0.00307692	0.00307692	0.00307692	0.00307692	0.00153846	0.00461538	0.00461538		0.00153743	0.00215377
Amblyomma_hebraeum_ZAF_GP14	0.195686	0.0661538	0.0692308	0.0692308	0.0630769	0.0569231	0.0646154	0.0553846	0.0646154	0.0630769	0.0646154	0.0646154	0.0630769	0.0630769	0.0646154	0.0646154	0.0046225	0.00308166	0	0.00307692	0.00153846	0	0.00153846	0.00307692	0	0	0.00307692	0.00461538	0.00307692	0.00307692	0	0	0	0.00307692	0.00153846	0	0.00153846	0.00153846	0.00153846	0.00153846	0.00153846	0.00153846	0.00153846	0	0.00307692	0.00307692	0.00153846		0.00154513
Amblyomma_hebraeum_ZAF_GP23	0.194145	0.0676923	0.0707692	0.0707692	0.0646154	0.0553846	0.0661538	0.0538462	0.0661538	0.0646154	0.0661538	0.0661538	0.0646154	0.0646154	0.0661538	0.0661538	0.00616333	0.0046225	0.00153846	0.00461538	0.00307692	0.00153846	0.00307692	0.00461538	0.00153846	0.00153846	0.00461538	0.00615385	0.00461538	0.00461538	0.00153846	0.00153846	0.00153846	0.00461538	0.00307692	0.00153846	0.00307692	0.00307692	0.00307692	0.00307692	0.00307692	0.00307692	0.00307692	0.00153846	0.00461538	0.00461538	0.00307692	0.00153846
Amblyomma_hebraeum_ZAF_GP29	0.194145	0.0676923	0.0707692	0.0707692	0.0646154	0.0584615	0.0661538	0.0569231	0.0661538	0.0646154	0.0661538	0.0661538	0.0646154	0.0646154	0.0661538	0.0661538	0.00616333	0.0046225	0.00153846	0.00461538	0.00307692	0.00153846	0.00307692	0.00461538	0.00153846	0.00153846	0.00461538	0.00615385	0.00461538	0.00461538	0.00153846	0.00153846	0.00153846	0.00461538	0.00307692	0.00153846	0.00307692	0.00307692	0.00307692	0.00307692	0.00307692	0.00307692	0.00307692	0.00153846	0.00461538	0.00461538	0	0.00153846	0.00307692
Amblyomma_hebraeum_ZAF_GP34	0.194145	0.0676923	0.0707692	0.0707692	0.0646154	0.0553846	0.0661538	0.0538462	0.0661538	0.0646154	0.0661538	0.0661538	0.0646154	0.0646154	0.0661538	0.0661538	0.00616333	0.0046225	0.00153846	0.00461538	0.00307692	0.00153846	0.00307692	0.00461538	0.00153846	0.00153846	0.00461538	0.00615385	0.00461538	0.00461538	0.00153846	0.00153846	0.00153846	0.00461538	0.00307692	0.00153846	0.00307692	0.00307692	0.00307692	0.00307692	0.00307692	0.00307692	0.00307692	0.00153846	0.00461538	0.00461538	0.00307692	0.00153846	0
Amblyomma_hebraeum_ZAF_GP4	0.194444	0.0677966	0.0724191	0.0724191	0.0647149	0.0570108	0.0662558	0.05547	0.0662558	0.0647149	0.0662558	0.0662558	0.0647149	0.0647149	0.0662558	0.0662558	0.00771605	0.00617284	0.00308166	0.00616333	0.0046225	0.00308166	0.0046225	0.00616333	0.00308166	0.00308166	0.00616333	0.00770416	0.00616333	0.00616333	0.00308166	0.00308166	0.00308166	0.00616333	0.0046225	0.00308166	0.0046225	0.0046225	0.0046225	0.0046225	0.0046225	0.0046225	0.0046225	0.00308166	0.00616333	0.00616333	0.0046225	0.00308166	0.00154083
Amblyomma_hebraeum_ZAF_JX049251	0.195988	0.0693374	0.0724191	0.0724191	0.0662558	0.0600924	0.0677966	0.0585516	0.0677966	0.0662558	0.0677966	0.0677966	0.0662558	0.0662558	0.0677966	0.0677966	0.00308166	0.00154083	0.0046225	0.00770416	0.00616333	0.0046225	0.00616333	0.00616333	0.0046225	0.0046225	0.00616333	0.00770416	0.00616333	0.00616333	0.0046225	0.0046225	0.0046225	0.00616333	0.0046225	0.0046225	0.0046225	0.0046225	0.00616333	0.0046225	0.0046225	0.00616333	0.00616333	0.0046225	0.00308166	0.00308166	0.00616333	0.0046225	0.00616333
Amblyomma_hebraeum_ZAF_JX049256	0.197531	0.0677966	0.0708783	0.0708783	0.0647149	0.0585516	0.0662558	0.0570108	0.0662558	0.0647149	0.0662558	0.0662558	0.0647149	0.0647149	0.0662558	0.0662558	0.00154083	0	0.00308166	0.00616333	0.0046225	0.00308166	0.0046225	0.0046225	0.00308166	0.00308166	0.0046225	0.00616333	0.0046225	0.0046225	0.00308166	0.00308166	0.00308166	0.0046225	0.00308166	0.00308166	0.00308166	0.00308166	0.0046225	0.00308166	0.00308166	0.0046225	0.0046225	0.00308166	0.00154083	0.00154083	0.0046225	0.00308166	0.0046225
Amblyomma_hebraeum_ZAF_KZN10	0.194145	0.0646154	0.0676923	0.0676923	0.0615385	0.0553846	0.0630769	0.0538462	0.0630769	0.0615385	0.0630769	0.0630769	0.0615385	0.0615385	0.0630769	0.0630769	0.0046225	0.00308166	0.00153846	0.00461538	0.00307692	0.00153846	0.00307692	0.00153846	0.00153846	0.00153846	0.00153846	0.00307692	0.00153846	0.00153846	0.00153846	0.00153846	0.00153846	0.00153846	0	0.00153846	0	0	0.00307692	0	0	0.00307692	0.00307692	0.00153846	0.00153846	0.00153846	0.00307692	0.00153846	0.00307692
Amblyomma_hebraeum_ZAF_KZN14	0.195686	0.0661538	0.0692308	0.0692308	0.0630769	0.0569231	0.0646154	0.0553846	0.0646154	0.0630769	0.0646154	0.0646154	0.0630769	0.0630769	0.0646154	0.0646154	0.0046225	0.00308166	0	0.00307692	0.00153846	0	0.00153846	0.00307692	0	0	0.00307692	0.00461538	0.00307692	0.00307692	0	0	0	0.00307692	0.00153846	0	0.00153846	0.00153846	0.00153846	0.00153846	0.00153846	0.00153846	0.00153846	0	0.00307692	0.00307692	0.00153846	0	0.00153846
Amblyomma_hebraeum_ZAF_KZN20	0.195686	0.0661538	0.0692308	0.0692308	0.0630769	0.0569231	0.0646154	0.0553846	0.0646154	0.0630769	0.0646154	0.0646154	0.0630769	0.0630769	0.0646154	0.0646154	0.0046225	0.00308166	0	0.00307692	0.00153846	0	0.00153846	0.00307692	0	0	0.00307692	0.00461538	0.00307692	0.00307692	0	0	0	0.00307692	0.00153846	0	0.00153846	0.00153846	0.00153846	0.00153846	0.00153846	0.00153846	0.00153846	0	0.00307692	0.00307692	0.00153846	0	0.00153846
Amblyomma_hebraeum_ZAF_KZN22	0.195686	0.0661538	0.0692308	0.0692308	0.0630769	0.0569231	0.0646154	0.0553846	0.0646154	0.0630769	0.0646154	0.0646154	0.0630769	0.0630769	0.0646154	0.0646154	0.0046225	0.00308166	0	0.00307692	0.00153846	0	0.00153846	0.00307692	0	0	0.00307692	0.00461538	0.00307692	0.00307692	0	0	0	0.00307692	0.00153846	0	0.00153846	0.00153846	0.00153846	0.00153846	0.00153846	0.00153846	0.00153846	0	0.00307692	0.00307692	0.00153846	0	0.00153846
Amblyomma_hebraeum_ZAF_KZN29	0.194145	0.0646154	0.0676923	0.0676923	0.0615385	0.0553846	0.0630769	0.0538462	0.0630769	0.0615385	0.0630769	0.0630769	0.0615385	0.0615385	0.0630769	0.0630769	0.0046225	0.00308166	0.00153846	0.00461538	0.00307692	0.00153846	0.00307692	0.00153846	0.00153846	0.00153846	0.00153846	0.00307692	0.00153846	0.00153846	0.00153846	0.00153846	0.00153846	0.00153846	0	0.00153846	0	0	0.00307692	0	0	0.00307692	0.00307692	0.00153846	0.00153846	0.00153846	0.00307692	0.00153846	0.00307692
Amblyomma_hebraeum_ZAF_KZN35	0.194145	0.0646154	0.0676923	0.0676923	0.0615385	0.0553846	0.0630769	0.0538462	0.0630769	0.0615385	0.0630769	0.0630769	0.0615385	0.0615385	0.0630769	0.0630769	0.0046225	0.00308166	0.00153846	0.00461538	0.00307692	0.00153846	0.00307692	0.00153846	0.00153846	0.00153846	0.00153846	0.00307692	0.00153846	0.00153846	0.00153846	0.00153846	0.00153846	0.00153846	0	0.00153846	0	0	0.00307692	0	0	0.00307692	0.00307692	0.00153846	0.00153846	0.00153846	0.00307692	0.00153846	0.00307692
Amblyomma_hebraeum_ZAF_KZN48	0.194145	0.0646154	0.0676923	0.0676923	0.0615385	0.0553846	0.0630769	0.0538462	0.0630769	0.0615385	0.0630769	0.0630769	0.0615385	0.0615385	0.0630769	0.0630769	0.0046225	0.00308166	0.00153846	0.00461538	0.00307692	0.00153846	0.00307692	0.00153846	0.00153846	0.00153846	0.00153846	0.00307692	0.00153846	0.00153846	0.00153846	0.00153846	0.00153846	0.00153846	0	0.00153846	0	0	0.00307692	0	0	0.00307692	0.00307692	0.00153846	0.00153846	0.00153846	0.00307692	0.00153846	0.00307692
Amblyomma_hebraeum_ZAF_KZN70	0.195686	0.0661538	0.0692308	0.0692308	0.0630769	0.0569231	0.0646154	0.0553846	0.0646154	0.0630769	0.0646154	0.0646154	0.0630769	0.0630769	0.0646154	0.0646154	0.0046225	0.00308166	0	0.00307692	0.00153846	0	0.00153846	0.00307692	0	0	0.00307692	0.00461538	0.00307692	0.00307692	0	0	0	0.00307692	0.00153846	0	0.00153846	0.00153846	0.00153846	0.00153846	0.00153846	0.00153846	0.00153846	0	0.00307692	0.00307692	0.00153846	0	0.00153846
Amblyomma_hebraeum_ZAF_LP15	0.195686	0.0661538	0.0692308	0.0692308	0.0630769	0.0569231	0.0646154	0.0553846	0.0646154	0.0630769	0.0646154	0.0646154	0.0630769	0.0630769	0.0646154	0.0646154	0.0046225	0.00308166	0	0.00307692	0.00153846	0	0.00153846	0.00307692	0	0	0.00307692	0.00461538	0.00307692	0.00307692	0	0	0	0.00307692	0.00153846	0	0.00153846	0.00153846	0.00153846	0.00153846	0.00153846	0.00153846	0.00153846	0	0.00307692	0.00307692	0.00153846	0	0.00153846
Amblyomma_hebraeum_ZAF_LP16	0.195686	0.0661538	0.0692308	0.0692308	0.0630769	0.0569231	0.0646154	0.0553846	0.0646154	0.0630769	0.0646154	0.0646154	0.0630769	0.0630769	0.0646154	0.0646154	0.0046225	0.00308166	0	0.00307692	0.00153846	0	0.00153846	0.00307692	0	0	0.00307692	0.00461538	0.00307692	0.00307692	0	0	0	0.00307692	0.00153846	0	0.00153846	0.00153846	0.00153846	0.00153846	0.00153846	0.00153846	0.00153846	0	0.00307692	0.00307692	0.00153846	0	0.00153846
Amblyomma_hebraeum_ZAF_LP23	0.195686	0.0661538	0.0692308	0.0692308	0.0630769	0.0569231	0.0646154	0.0553846	0.0646154	0.0630769	0.0646154	0.0646154	0.0630769	0.0630769	0.0646154	0.0646154	0.0046225	0.00308166	0	0.00307692	0.00153846	0	0.00153846	0.00307692	0	0	0.00307692	0.00461538	0.00307692	0.00307692	0	0	0	0.00307692	0.00153846	0	0.00153846	0.00153846	0.00153846	0.00153846	0.00153846	0.00153846	0.00153846	0	0.00307692	0.00307692	0.00153846	0	0.00153846
Amblyomma_hebraeum_ZAF_LP40	0.195686	0.0661538	0.0692308	0.0692308	0.0630769	0.0569231	0.0646154	0.0553846	0.0646154	0.0630769	0.0646154	0.0646154	0.0630769	0.0630769	0.0646154	0.0646154	0.0046225	0.00308166	0	0.00307692	0.00153846	0	0.00153846	0.00307692	0	0	0.00307692	0.00461538	0.00307692	0.00307692	0	0	0	0.00307692	0.00153846	0	0.00153846	0.00153846	0.00153846	0.00153846	0.00153846	0.00153846	0.00153846	0	0.00307692	0.00307692	0.00153846	0	0.00153846
Amblyomma_hebraeum_ZAF_LP55	0.194145	0.0676923	0.0707692	0.0707692	0.0646154	0.0553846	0.0661538	0.0538462	0.0661538	0.0646154	0.0661538	0.0661538	0.0646154	0.0646154	0.0661538	0.0661538	0.00616333	0.0046225	0.00153846	0.00461538	0.00307692	0.00153846	0.00307692	0.00461538	0.00153846	0.00153846	0.00461538	0.00615385	0.00461538	0.00461538	0.00153846	0.00153846	0.00153846	0.00461538	0.00307692	0.00153846	0.00307692	0.00307692	0.00307692	0.00307692	0.00307692	0.00307692	0.00307692	0.00153846	0.00461538	0.00461538	0.00307692	0.00153846	0
Amblyomma_hebraeum_ZAF_LP7	0.195686	0.0676923	0.0676923	0.0676923	0.0646154	0.0569231	0.0661538	0.0553846	0.0661538	0.0646154	0.0661538	0.0661538	0.0646154	0.0646154	0.0661538	0.0661538	0.00616333	0.0046225	0.00153846	0.00461538	0.00307692	0.00153846	0.00307692	0.00153846	0.00153846	0.00153846	0.00153846	0.00615385	0.00153846	0.00153846	0.00153846	0.00153846	0.00153846	0.00153846	0.00307692	0.00153846	0.00307692	0.00307692	0.00307692	0.00307692	0.00307692	0.00307692	0.00307692	0.00153846	0.00461538	0.00461538	0.00307692	0.00153846	0.00307692
Amblyomma_hebraeum_ZAF_LP9	0.195686	0.0661538	0.0692308	0.0692308	0.0630769	0.0569231	0.0646154	0.0553846	0.0646154	0.0630769	0.0646154	0.0646154	0.0630769	0.0630769	0.0646154	0.0646154	0.0046225	0.00308166	0	0.00307692	0.00153846	0	0.00153846	0.00307692	0	0	0.00307692	0.00461538	0.00307692	0.00307692	0	0	0	0.00307692	0.00153846	0	0.00153846	0.00153846	0.00153846	0.00153846	0.00153846	0.00153846	0.00153846	0	0.00307692	0.00307692	0.00153846	0	0.00153846
Amblyomma_hebraeum_ZAF_MP13	0.194145	0.0646154	0.0676923	0.0676923	0.0615385	0.0553846	0.0630769	0.0538462	0.0630769	0.0615385	0.0630769	0.0630769	0.0615385	0.0615385	0.0630769	0.0630769	0.0046225	0.00308166	0.00153846	0.00461538	0.00307692	0.00153846	0.00307692	0.00153846	0.00153846	0.00153846	0.00153846	0.00307692	0.00153846	0.00153846	0.00153846	0.00153846	0.00153846	0.00153846	0	0.00153846	0	0	0.00307692	0	0	0.00307692	0.00307692	0.00153846	0.00153846	0.00153846	0.00307692	0.00153846	0.00307692
Amblyomma_hebraeum_ZAF_MP28	0.195686	0.0661538	0.0692308	0.0692308	0.0630769	0.0569231	0.0646154	0.0553846	0.0646154	0.0630769	0.0646154	0.0646154	0.0630769	0.0630769	0.0646154	0.0646154	0.0046225	0.00308166	0	0.00307692	0.00153846	0	0.00153846	0.00307692	0	0	0.00307692	0.00461538	0.00307692	0.00307692	0	0	0	0.00307692	0.00153846	0	0.00153846	0.00153846	0.00153846	0.00153846	0.00153846	0.00153846	0.00153846	0	0.00307692	0.00307692	0.00153846	0	0.00153846
Amblyomma_hebraeum_ZAF_MP3	0.195686	0.0661538	0.0692308	0.0692308	0.0630769	0.0569231	0.0646154	0.0553846	0.0646154	0.0630769	0.0646154	0.0646154	0.0630769	0.0630769	0.0646154	0.0646154	0.0046225	0.00308166	0	0.00307692	0.00153846	0	0.00153846	0.00307692	0	0	0.00307692	0.00461538	0.00307692	0.00307692	0	0	0	0.00307692	0.00153846	0	0.00153846	0.00153846	0.00153846	0.00153846	0.00153846	0.00153846	0.00153846	0	0.00307692	0.00307692	0.00153846	0	0.00153846
Amblyomma_hebraeum_ZAF_MP44	0.195686	0.0661538	0.0692308	0.0692308	0.0630769	0.0569231	0.0646154	0.0553846	0.0646154	0.0630769	0.0646154	0.0646154	0.0630769	0.0630769	0.0646154	0.0646154	0.0046225	0.00308166	0	0.00307692	0.00153846	0	0.00153846	0.00307692	0	0	0.00307692	0.00461538	0.00307692	0.00307692	0	0	0	0.00307692	0.00153846	0	0.00153846	0.00153846	0.00153846	0.00153846	0.00153846	0.00153846	0.00153846	0	0.00307692	0.00307692	0.00153846	0	0.00153846
Amblyomma_hebraeum_ZAF_MP55	0.195686	0.0661538	0.0692308	0.0692308	0.0630769	0.0569231	0.0646154	0.0553846	0.0646154	0.0630769	0.0646154	0.0646154	0.0630769	0.0630769	0.0646154	0.0646154	0.0046225	0.00308166	0	0.00307692	0.00153846	0	0.00153846	0.00307692	0	0	0.00307692	0.00461538	0.00307692	0.00307692	0	0	0	0.00307692	0.00153846	0	0.00153846	0.00153846	0.00153846	0.00153846	0.00153846	0.00153846	0.00153846	0	0.00307692	0.00307692	0.00153846	0	0.00153846
Amblyomma_hebraeum_ZAF_MP56	0.195686	0.0661538	0.0692308	0.0692308	0.0630769	0.0569231	0.0646154	0.0553846	0.0646154	0.0630769	0.0646154	0.0646154	0.0630769	0.0630769	0.0646154	0.0646154	0.0046225	0.00308166	0	0.00307692	0.00153846	0	0.00153846	0.00307692	0	0	0.00307692	0.00461538	0.00307692	0.00307692	0	0	0	0.00307692	0.00153846	0	0.00153846	0.00153846	0.00153846	0.00153846	0.00153846	0.00153846	0.00153846	0	0.00307692	0.00307692	0.00153846	0	0.00153846
Amblyomma_hebraeum_ZWE_ZiMC27	0.195686	0.0692308	0.0723077	0.0723077	0.0661538	0.0569231	0.0676923	0.0553846	0.0676923	0.0661538	0.0676923	0.0676923	0.0661538	0.0661538	0.0676923	0.0676923	0.00770416	0.00616333	0.00307692	0.00615385	0.00461538	0.00307692	0.00461538	0.00615385	0.00307692	0.00307692	0.00615385	0.00769231	0.00615385	0.00615385	0.00307692	0.00307692	0.00307692	0.00615385	0.00461538	0.00307692	0.00461538	0.00461538	0.00461538	0.00461538	0.00461538	0.00461538	0.00461538	0.00307692	0.00615385	0.00615385	0.00461538	0.00307692	0.00153846
Amblyomma_hebraeum_ZWE_ZiMC4	0.194145	0.0646154	0.0676923	0.0676923	0.0615385	0.0553846	0.0630769	0.0538462	0.0630769	0.0615385	0.0630769	0.0630769	0.0615385	0.0615385	0.0630769	0.0630769	0.0046225	0.00308166	0.00153846	0.00461538	0.00307692	0.00153846	0.00307692	0.00153846	0.00153846	0.00153846	0.00153846	0.00307692	0.00153846	0.00153846	0.00153846	0.00153846	0.00153846	0.00153846	0	0.00153846	0	0	0.00307692	0	0	0.00307692	0.00307692	0.00153846	0.00153846	0.00153846	0.00307692	0.00153846	0.00307692
Amblyomma_hebraeum_ZWE_ZiMC41	0.194145	0.0676923	0.0707692	0.0707692	0.0646154	0.0553846	0.0661538	0.0538462	0.0661538	0.0646154	0.0661538	0.0661538	0.0646154	0.0646154	0.0661538	0.0661538	0.00616333	0.0046225	0.00153846	0.00461538	0.00307692	0.00153846	0.00307692	0.00461538	0.00153846	0.00153846	0.00461538	0.00615385	0.00461538	0.00461538	0.00153846	0.00153846	0.00153846	0.00461538	0.00307692	0.00153846	0.00307692	0.00307692	0.00307692	0.00307692	0.00307692	0.00307692	0.00307692	0.00153846	0.00461538	0.00461538	0.00307692	0.00153846	0
Amblyomma_hebraeum_ZWE_ZiMC6	0.195686	0.0661538	0.0692308	0.0692308	0.0630769	0.0569231	0.0646154	0.0553846	0.0646154	0.0630769	0.0646154	0.0646154	0.0630769	0.0630769	0.0646154	0.0646154	0.0046225	0.00308166	0	0.00307692	0.00153846	0	0.00153846	0.00307692	0	0	0.00307692	0.00461538	0.00307692	0.00307692	0	0	0	0.00307692	0.00153846	0	0.00153846	0.00153846	0.00153846	0.00153846	0.00153846	0.00153846	0.00153846	0	0.00307692	0.00307692	0.00153846	0	0.00153846
Amblyomma_hebraeum_ZWE_ZiMC71	0.197227	0.0676923	0.0707692	0.0707692	0.0646154	0.0584615	0.0661538	0.0569231	0.0661538	0.0646154	0.0661538	0.0661538	0.0646154	0.0646154	0.0661538	0.0661538	0.00616333	0.0046225	0.00153846	0.00461538	0.00307692	0.00153846	0.00307692	0.00461538	0.00153846	0.00153846	0.00461538	0.00615385	0.00461538	0.00461538	0.00153846	0.00153846	0.00153846	0.00461538	0.00307692	0.00153846	0.00307692	0.00307692	0.00307692	0.00307692	0.00307692	0.00307692	0.00307692	0.00153846	0.00461538	0.00461538	0.00307692	0.00153846	0.00307692
Amblyomma_hebraeum_ZWE_ZiMC90	0.194145	0.0676923	0.0707692	0.0707692	0.0646154	0.0553846	0.0661538	0.0538462	0.0661538	0.0646154	0.0661538	0.0661538	0.0646154	0.0646154	0.0661538	0.0661538	0.00616333	0.0046225	0.00153846	0.00461538	0.00307692	0.00153846	0.00307692	0.00461538	0.00153846	0.00153846	0.00461538	0.00615385	0.00461538	0.00461538	0.00153846	0.00153846	0.00153846	0.00461538	0.00307692	0.00153846	0.00307692	0.00307692	0.00307692	0.00307692	0.00307692	0.00307692	0.00307692	0.00153846	0.00461538	0.00461538	0.00307692	0.00153846	0
Amblyomma_hebraeum_ZWE_ZiMG16	0.194145	0.0676923	0.0707692	0.0707692	0.0646154	0.0553846	0.0661538	0.0538462	0.0661538	0.0646154	0.0661538	0.0661538	0.0646154	0.0646154	0.0661538	0.0661538	0.00616333	0.0046225	0.00153846	0.00461538	0.00307692	0.00153846	0.00307692	0.00461538	0.00153846	0.00153846	0.00461538	0.00615385	0.00461538	0.00461538	0.00153846	0.00153846	0.00153846	0.00461538	0.00307692	0.00153846	0.00307692	0.00307692	0.00307692	0.00307692	0.00307692	0.00307692	0.00307692	0.00153846	0.00461538	0.00461538	0.00307692	0.00153846	0
Amblyomma_hebraeum_ZWE_ZiMG22	0.195686	0.0692308	0.0723077	0.0723077	0.0661538	0.0569231	0.0676923	0.0553846	0.0676923	0.0661538	0.0676923	0.0676923	0.0661538	0.0661538	0.0676923	0.0676923	0.00770416	0.00616333	0.00307692	0.00615385	0.00461538	0.00307692	0.00461538	0.00615385	0.00307692	0.00307692	0.00615385	0.00769231	0.00615385	0.00615385	0.00307692	0.00307692	0.00307692	0.00615385	0.00461538	0.00307692	0.00461538	0.00461538	0.00461538	0.00461538	0.00461538	0.00461538	0.00461538	0.00307692	0.00615385	0.00615385	0.00461538	0.00307692	0.00153846
Amblyomma_hebraeum_ZWE_ZiMK4	0.195686	0.0661538	0.0692308	0.0692308	0.0630769	0.0569231	0.0646154	0.0553846	0.0646154	0.0630769	0.0646154	0.0646154	0.0630769	0.0630769	0.0646154	0.0646154	0.0046225	0.00308166	0	0.00307692	0.00153846	0	0.00153846	0.00307692	0	0	0.00307692	0.00461538	0.00307692	0.00307692	0	0	0	0.00307692	0.00153846	0	0.00153846	0.00153846	0.00153846	0.00153846	0.00153846	0.00153846	0.00153846	0	0.00307692	0.00307692	0.00153846	0	0.00153846
Amblyomma_hebraeum_ZWE_ZiMK6	0.194145	0.0646154	0.0676923	0.0676923	0.0615385	0.0553846	0.0630769	0.0538462	0.0630769	0.0615385	0.0630769	0.0630769	0.0615385	0.0615385	0.0630769	0.0630769	0.0046225	0.00308166	0.00153846	0.00461538	0.00307692	0.00153846	0.00307692	0.00153846	0.00153846	0.00153846	0.00153846	0.00307692	0.00153846	0.00153846	0.00153846	0.00153846	0.00153846	0.00153846	0	0.00153846	0	0	0.00307692	0	0	0.00307692	0.00307692	0.00153846	0.00153846	0.00153846	0.00307692	0.00153846	0.00307692
Amblyomma_hebraeum_ZWE_ZiMK9	0.195686	0.0661538	0.0692308	0.0692308	0.0630769	0.0569231	0.0646154	0.0553846	0.0646154	0.0630769	0.0646154	0.0646154	0.0630769	0.0630769	0.0646154	0.0646154	0.0046225	0.00308166	0	0.00307692	0.00153846	0	0.00153846	0.00307692	0	0	0.00307692	0.00461538	0.00307692	0.00307692	0	0	0	0.00307692	0.00153846	0	0.00153846	0.00153846	0.00153846	0.00153846	0.00153846	0.00153846	0.00153846	0	0.00307692	0.00307692	0.00153846	0	0.00153846
Amblyomma_hebraeum_ZWE_ZiMMw33	0.195686	0.0661538	0.0692308	0.0692308	0.0630769	0.0569231	0.0646154	0.0553846	0.0646154	0.0630769	0.0646154	0.0646154	0.0630769	0.0630769	0.0646154	0.0646154	0.0046225	0.00308166	0	0.00307692	0.00153846	0	0.00153846	0.00307692	0	0	0.00307692	0.00461538	0.00307692	0.00307692	0	0	0	0.00307692	0.00153846	0	0.00153846	0.00153846	0.00153846	0.00153846	0.00153846	0.00153846	0.00153846	0	0.00307692	0.00307692	0.00153846	0	0.00153846
Amblyomma_hebraeum_ZWE_ZiMMw57	0.195686	0.0661538	0.0692308	0.0692308	0.0630769	0.0569231	0.0646154	0.0553846	0.0646154	0.0630769	0.0646154	0.0646154	0.0630769	0.0630769	0.0646154	0.0646154	0.0046225	0.00308166	0	0.00307692	0.00153846	0	0.00153846	0.00307692	0	0	0.00307692	0.00461538	0.00307692	0.00307692	0	0	0	0.00307692	0.00153846	0	0.00153846	0.00153846	0.00153846	0.00153846	0.00153846	0.00153846	0.00153846	0	0.00307692	0.00307692	0.00153846	0	0.00153846
Amblyomma_hebraeum_ZWE_ZiMS2	0.194145	0.0646154	0.0676923	0.0676923	0.0615385	0.0553846	0.0630769	0.0538462	0.0630769	0.0615385	0.0630769	0.0630769	0.0615385	0.0615385	0.0630769	0.0630769	0.0046225	0.00308166	0.00153846	0.00461538	0.00307692	0.00153846	0.00307692	0.00153846	0.00153846	0.00153846	0.00153846	0.00307692	0.00153846	0.00153846	0.00153846	0.00153846	0.00153846	0.00153846	0	0.00153846	0	0	0.00307692	0	0	0.00307692	0.00307692	0.00153846	0.00153846	0.00153846	0.00307692	0.00153846	0.00307692
Amblyomma_hebraeum_ZWE_ZiMZ100	0.194145	0.0676923	0.0707692	0.0707692	0.0646154	0.0553846	0.0661538	0.0538462	0.0661538	0.0646154	0.0661538	0.0661538	0.0646154	0.0646154	0.0661538	0.0661538	0.00616333	0.0046225	0.00153846	0.00461538	0.00307692	0.00153846	0.00307692	0.00461538	0.00153846	0.00153846	0.00461538	0.00615385	0.00461538	0.00461538	0.00153846	0.00153846	0.00153846	0.00461538	0.00307692	0.00153846	0.00307692	0.00307692	0.00307692	0.00307692	0.00307692	0.00307692	0.00307692	0.00153846	0.00461538	0.00461538	0.00307692	0.00153846	0
Amblyomma_hebraeum_ZWE_ZiMZ115	0.195686	0.0661538	0.0692308	0.0692308	0.0630769	0.0569231	0.0646154	0.0553846	0.0646154	0.0630769	0.0646154	0.0646154	0.0630769	0.0630769	0.0646154	0.0646154	0.00616333	0.0046225	0.00307692	0.00615385	0.00461538	0.00307692	0.00461538	0.00307692	0.00307692	0.00307692	0.00307692	0.00461538	0.00307692	0.00307692	0.00307692	0.00307692	0.00307692	0.00307692	0.00153846	0.00307692	0.00153846	0.00153846	0.00461538	0.00153846	0.00153846	0.00461538	0.00461538	0.00307692	0.00307692	0.00307692	0.00461538	0.00307692	0.00461538
Amblyomma_hebraeum_ZWE_ZiMK12	0.192604	0.0661538	0.0692308	0.0692308	0.0630769	0.0538462	0.0646154	0.0523077	0.0646154	0.0630769	0.0646154	0.0646154	0.0630769	0.0630769	0.0646154	0.0646154	0.00770416	0.00616333	0.00307692	0.00615385	0.00461538	0.00307692	0.00461538	0.00615385	0.00307692	0.00307692	0.00615385	0.00769231	0.00615385	0.00615385	0.00307692	0.00307692	0.00307692	0.00615385	0.00461538	0.00307692	0.00461538	0.00461538	0.00461538	0.00461538	0.00461538	0.00461538	0.00461538	0.00307692	0.00615385	0.00615385	0.00461538	0.00307692	0.00153846
Amblyomma_hebraeum_ZWE_ZiMZ29	0.192604	0.0661538	0.0692308	0.0692308	0.0630769	0.0538462	0.0646154	0.0523077	0.0646154	0.0630769	0.0646154	0.0646154	0.0630769	0.0630769	0.0646154	0.0646154	0.00770416	0.00616333	0.00307692	0.00615385	0.00461538	0.00307692	0.00461538	0.00615385	0.00307692	0.00307692	0.00615385	0.00769231	0.00615385	0.00615385	0.00307692	0.00307692	0.00307692	0.00615385	0.00461538	0.00307692	0.00461538	0.00461538	0.00461538	0.00461538	0.00461538	0.00461538	0.00461538	0.00307692	0.00615385	0.00615385	0.00461538	0.00307692	0.00153846
Amblyomma_hebraeum_ZWE_ZiMZ12	0.195686	0.0661538	0.0692308	0.0692308	0.0630769	0.0569231	0.0646154	0.0553846	0.0646154	0.0630769	0.0646154	0.0646154	0.0630769	0.0630769	0.0646154	0.0646154	0.0046225	0.00308166	0	0.00307692	0.00153846	0	0.00153846	0.00307692	0	0	0.00307692	0.00461538	0.00307692	0.00307692	0	0	0	0.00307692	0.00153846	0	0.00153846	0.00153846	0.00153846	0.00153846	0.00153846	0.00153846	0.00153846	0	0.00307692	0.00307692	0.00153846	0	0.00153846
Amblyomma_hebraeum_ZWE_ZiMZ49	0.194145	0.0676923	0.0707692	0.0707692	0.0646154	0.0553846	0.0661538	0.0538462	0.0661538	0.0646154	0.0661538	0.0661538	0.0646154	0.0646154	0.0661538	0.0661538	0.00616333	0.0046225	0.00153846	0.00461538	0.00307692	0.00153846	0.00307692	0.00461538	0.00153846	0.00153846	0.00461538	0.00615385	0.00461538	0.00461538	0.00153846	0.00153846	0.00153846	0.00461538	0.00307692	0.00153846	0.00307692	0.00307692	0.00307692	0.00307692	0.00307692	0.00307692	0.00307692	0.00153846	0.00461538	0.00461538	0.00307692	0.00153846	0
Amblyomma_hebraeum_ZWE_ZiMZ59	0.194145	0.0646154	0.0676923	0.0676923	0.0615385	0.0553846	0.0630769	0.0538462	0.0630769	0.0615385	0.0630769	0.0630769	0.0615385	0.0615385	0.0630769	0.0630769	0.0046225	0.00308166	0.00153846	0.00461538	0.00307692	0.00153846	0.00307692	0.00153846	0.00153846	0.00153846	0.00153846	0.00307692	0.00153846	0.00153846	0.00153846	0.00153846	0.00153846	0.00153846	0	0.00153846	0	0	0.00307692	0	0	0.00307692	0.00307692	0.00153846	0.00153846	0.00153846	0.00307692	0.00153846	0.00307692
Amblyomma_hebraeum_ZWE_ZiMZ78	0.195686	0.0692308	0.0723077	0.0723077	0.0661538	0.0569231	0.0676923	0.0553846	0.0676923	0.0661538	0.0676923	0.0676923	0.0661538	0.0661538	0.0676923	0.0676923	0.00770416	0.00616333	0.00307692	0.00615385	0.00461538	0.00307692	0.00461538	0.00615385	0.00307692	0.00307692	0.00615385	0.00769231	0.00615385	0.00615385	0.00307692	0.00307692	0.00307692	0.00615385	0.00461538	0.00307692	0.00461538	0.00461538	0.00461538	0.00461538	0.00461538	0.00461538	0.00461538	0.00307692	0.00615385	0.00615385	0.00461538	0.00307692	0.00153846
Amblyomma_hebraeum_ZWE_ZiMZ91	0.194145	0.0676923	0.0707692	0.0707692	0.0646154	0.0553846	0.0661538	0.0538462	0.0661538	0.0646154	0.0661538	0.0661538	0.0646154	0.0646154	0.0661538	0.0661538	0.00616333	0.0046225	0.00153846	0.00461538	0.00307692	0.00153846	0.00307692	0.00461538	0.00153846	0.00153846	0.00461538	0.00615385	0.00461538	0.00461538	0.00153846	0.00153846	0.00153846	0.00461538	0.00307692	0.00153846	0.00307692	0.00307692	0.00307692	0.00307692	0.00307692	0.00307692	0.00307692	0.00153846	0.00461538	0.00461538	0.00307692	0.00153846	0
Amblyomma_pomposum_AGO_ACC1	0.161787	0.133846	0.130769	0.130769	0.135385	0.130769	0.135385	0.129231	0.135385	0.135385	0.135385	0.135385	0.135385	0.135385	0.132308	0.133846	0.130971	0.12943	0.127692	0.130769	0.129231	0.127692	0.129231	0.126154	0.127692	0.127692	0.126154	0.127692	0.126154	0.126154	0.127692	0.127692	0.127692	0.126154	0.126154	0.127692	0.126154	0.126154	0.126154	0.126154	0.126154	0.126154	0.126154	0.127692	0.127692	0.127692	0.126154	0.127692	0.126154
Amblyomma_pomposum_AGO_AHB015	0.174114	0.150769	0.147692	0.147692	0.152308	0.146154	0.152308	0.144615	0.152308	0.152308	0.152308	0.152308	0.152308	0.152308	0.149231	0.150769	0.144838	0.143297	0.14	0.143077	0.141538	0.14	0.141538	0.141538	0.14	0.14	0.141538	0.143077	0.141538	0.141538	0.14	0.14	0.14	0.141538	0.141538	0.14	0.141538	0.141538	0.138462	0.141538	0.141538	0.138462	0.138462	0.14	0.143077	0.143077	0.138462	0.14	0.138462
Amblyomma_pomposum_AGO_AHB11	0.161787	0.133846	0.130769	0.130769	0.135385	0.130769	0.135385	0.129231	0.135385	0.135385	0.135385	0.135385	0.135385	0.135385	0.132308	0.133846	0.130971	0.12943	0.127692	0.130769	0.129231	0.127692	0.129231	0.126154	0.127692	0.127692	0.126154	0.127692	0.126154	0.126154	0.127692	0.127692	0.127692	0.126154	0.126154	0.127692	0.126154	0.126154	0.126154	0.126154	0.126154	0.126154	0.126154	0.127692	0.127692	0.127692	0.126154	0.127692	0.126154
Amblyomma_pomposum_AGO_AHB6	0.161787	0.133846	0.130769	0.130769	0.135385	0.130769	0.135385	0.129231	0.135385	0.135385	0.135385	0.135385	0.135385	0.135385	0.132308	0.133846	0.130971	0.12943	0.127692	0.130769	0.129231	0.127692	0.129231	0.126154	0.127692	0.127692	0.126154	0.127692	0.126154	0.126154	0.127692	0.127692	0.127692	0.126154	0.126154	0.127692	0.126154	0.126154	0.126154	0.126154	0.126154	0.126154	0.126154	0.127692	0.127692	0.127692	0.126154	0.127692	0.126154
Amblyomma_pomposum_Reference_Colection_M4	0.191063	0.206154	0.201538	0.201538	0.204615	0.207692	0.204615	0.206154	0.204615	0.204615	0.203077	0.204615	0.204615	0.204615	0.2	0.206154	0.209553	0.209553	0.206154	0.206154	0.206154	0.206154	0.206154	0.207692	0.206154	0.206154	0.207692	0.206154	0.207692	0.207692	0.206154	0.206154	0.206154	0.207692	0.207692	0.206154	0.207692	0.207692	0.207692	0.207692	0.207692	0.207692	0.207692	0.206154	0.209231	0.209231	0.204615	0.206154	0.204615
Amblyomma_variegatum_AGO_AML177	0.164869	0.135385	0.129231	0.129231	0.133846	0.126154	0.133846	0.124615	0.133846	0.133846	0.133846	0.133846	0.133846	0.133846	0.130769	0.132308	0.124807	0.123267	0.121538	0.124615	0.123077	0.121538	0.123077	0.12	0.121538	0.121538	0.12	0.121538	0.12	0.12	0.121538	0.121538	0.121538	0.12	0.12	0.121538	0.12	0.12	0.12	0.12	0.12	0.12	0.12	0.121538	0.121538	0.121538	0.12	0.121538	0.12
Amblyomma_variegatum_AGO_AML201	0.163328	0.136923	0.130769	0.130769	0.135385	0.127692	0.135385	0.126154	0.135385	0.135385	0.135385	0.135385	0.135385	0.135385	0.132308	0.133846	0.126348	0.124807	0.123077	0.126154	0.124615	0.123077	0.124615	0.121538	0.123077	0.123077	0.121538	0.123077	0.121538	0.121538	0.123077	0.123077	0.123077	0.121538	0.121538	0.123077	0.121538	0.121538	0.121538	0.121538	0.121538	0.121538	0.121538	0.123077	0.123077	0.123077	0.121538	0.123077	0.121538
Amblyomma_variegatum_AGO_AML39	0.164869	0.135385	0.129231	0.129231	0.133846	0.126154	0.133846	0.124615	0.133846	0.133846	0.133846	0.133846	0.133846	0.133846	0.130769	0.132308	0.124807	0.123267	0.121538	0.124615	0.123077	0.121538	0.123077	0.12	0.121538	0.121538	0.12	0.121538	0.12	0.12	0.121538	0.121538	0.121538	0.12	0.12	0.121538	0.12	0.12	0.12	0.12	0.12	0.12	0.12	0.121538	0.121538	0.121538	0.12	0.121538	0.12
Amblyomma_variegatum_CMR_MK648415	0.164869	0.136923	0.130769	0.130769	0.135385	0.126154	0.135385	0.124615	0.135385	0.135385	0.135385	0.135385	0.135385	0.135385	0.132308	0.133846	0.127889	0.126348	0.124615	0.127692	0.126154	0.124615	0.126154	0.123077	0.124615	0.124615	0.123077	0.124615	0.123077	0.123077	0.124615	0.124615	0.124615	0.123077	0.123077	0.124615	0.123077	0.123077	0.123077	0.123077	0.123077	0.123077	0.123077	0.124615	0.124615	0.124615	0.123077	0.124615	0.123077
Amblyomma_variegatum_GNB_KU568508	0.161787	0.146154	0.143077	0.143077	0.147692	0.138462	0.147692	0.136923	0.147692	0.147692	0.147692	0.147692	0.147692	0.147692	0.144615	0.146154	0.143297	0.144838	0.141538	0.141538	0.14	0.141538	0.14	0.143077	0.141538	0.141538	0.143077	0.144615	0.143077	0.143077	0.141538	0.141538	0.141538	0.143077	0.143077	0.141538	0.143077	0.143077	0.14	0.143077	0.143077	0.14	0.14	0.141538	0.144615	0.144615	0.143077	0.141538	0.14
Amblyomma_variegatum_MOZ_MIMam293	0.163328	0.144615	0.141538	0.141538	0.146154	0.136923	0.146154	0.135385	0.146154	0.146154	0.146154	0.146154	0.146154	0.146154	0.143077	0.144615	0.143297	0.144838	0.143077	0.143077	0.141538	0.143077	0.141538	0.141538	0.143077	0.143077	0.141538	0.143077	0.141538	0.141538	0.143077	0.143077	0.143077	0.141538	0.141538	0.143077	0.141538	0.141538	0.141538	0.141538	0.141538	0.141538	0.141538	0.143077	0.143077	0.143077	0.144615	0.143077	0.141538
Amblyomma_variegatum_MOZ_MIMam323	0.163328	0.144615	0.141538	0.141538	0.146154	0.136923	0.146154	0.135385	0.146154	0.146154	0.146154	0.146154	0.146154	0.146154	0.143077	0.144615	0.143297	0.144838	0.143077	0.143077	0.141538	0.143077	0.141538	0.141538	0.143077	0.143077	0.141538	0.143077	0.141538	0.141538	0.143077	0.143077	0.143077	0.141538	0.141538	0.143077	0.141538	0.141538	0.141538	0.141538	0.141538	0.141538	0.141538	0.143077	0.143077	0.143077	0.144615	0.143077	0.141538
Amblyomma_variegatum_MOZ_MIMam331	0.163328	0.144615	0.141538	0.141538	0.146154	0.136923	0.146154	0.135385	0.146154	0.146154	0.146154	0.146154	0.146154	0.146154	0.143077	0.144615	0.143297	0.144838	0.143077	0.143077	0.141538	0.143077	0.141538	0.141538	0.143077	0.143077	0.141538	0.143077	0.141538	0.141538	0.143077	0.143077	0.143077	0.141538	0.141538	0.143077	0.141538	0.141538	0.141538	0.141538	0.141538	0.141538	0.141538	0.143077	0.143077	0.143077	0.144615	0.143077	0.141538
Amblyomma_variegatum_MOZ_MIMam337	0.163328	0.144615	0.141538	0.141538	0.146154	0.136923	0.146154	0.135385	0.146154	0.146154	0.146154	0.146154	0.146154	0.146154	0.143077	0.144615	0.143297	0.144838	0.143077	0.143077	0.141538	0.143077	0.141538	0.141538	0.143077	0.143077	0.141538	0.143077	0.141538	0.141538	0.143077	0.143077	0.143077	0.141538	0.141538	0.143077	0.141538	0.141538	0.141538	0.141538	0.141538	0.141538	0.141538	0.143077	0.143077	0.143077	0.144615	0.143077	0.141538
Amblyomma_variegatum_MOZ_MIMam70	0.163328	0.144615	0.141538	0.141538	0.146154	0.136923	0.146154	0.135385	0.146154	0.146154	0.146154	0.146154	0.146154	0.146154	0.143077	0.144615	0.143297	0.144838	0.143077	0.143077	0.141538	0.143077	0.141538	0.141538	0.143077	0.143077	0.141538	0.143077	0.141538	0.141538	0.143077	0.143077	0.143077	0.141538	0.141538	0.143077	0.141538	0.141538	0.141538	0.141538	0.141538	0.141538	0.141538	0.143077	0.143077	0.143077	0.144615	0.143077	0.141538
Amblyomma_variegatum_MOZ_MIMam99	0.164869	0.136923	0.130769	0.130769	0.135385	0.127692	0.135385	0.126154	0.135385	0.135385	0.135385	0.135385	0.135385	0.135385	0.132308	0.133846	0.126348	0.127889	0.126154	0.126154	0.124615	0.126154	0.124615	0.124615	0.126154	0.126154	0.124615	0.126154	0.124615	0.124615	0.126154	0.126154	0.126154	0.124615	0.124615	0.126154	0.124615	0.124615	0.124615	0.124615	0.124615	0.124615	0.124615	0.126154	0.126154	0.126154	0.124615	0.126154	0.124615
Amblyomma_variegatum_MOZ_MSChi150	0.163328	0.144615	0.141538	0.141538	0.146154	0.136923	0.146154	0.135385	0.146154	0.146154	0.146154	0.146154	0.146154	0.146154	0.143077	0.144615	0.143297	0.144838	0.143077	0.143077	0.141538	0.143077	0.141538	0.141538	0.143077	0.143077	0.141538	0.143077	0.141538	0.141538	0.143077	0.143077	0.143077	0.141538	0.141538	0.143077	0.141538	0.141538	0.141538	0.141538	0.141538	0.141538	0.141538	0.143077	0.143077	0.143077	0.144615	0.143077	0.141538
Amblyomma_variegatum_MOZ_MSChi183	0.168731	0.145511	0.140867	0.140867	0.145511	0.139319	0.145511	0.137771	0.143963	0.145511	0.145511	0.145511	0.145511	0.145511	0.142415	0.143963	0.137984	0.136434	0.134675	0.137771	0.136223	0.134675	0.136223	0.133127	0.134675	0.134675	0.133127	0.134675	0.133127	0.133127	0.134675	0.134675	0.134675	0.133127	0.133127	0.134675	0.133127	0.133127	0.133127	0.133127	0.133127	0.133127	0.133127	0.134675	0.134675	0.134675	0.133127	0.134675	0.133127
Amblyomma_variegatum_MOZ_MSChi3	0.164869	0.135385	0.129231	0.129231	0.133846	0.126154	0.133846	0.124615	0.133846	0.133846	0.133846	0.133846	0.133846	0.133846	0.130769	0.132308	0.124807	0.123267	0.121538	0.124615	0.123077	0.121538	0.123077	0.12	0.121538	0.121538	0.12	0.121538	0.12	0.12	0.121538	0.121538	0.121538	0.12	0.12	0.121538	0.12	0.12	0.12	0.12	0.12	0.12	0.12	0.121538	0.121538	0.121538	0.12	0.121538	0.12
Amblyomma_variegatum_MOZ_MSChi64	0.163328	0.144615	0.141538	0.141538	0.146154	0.136923	0.146154	0.135385	0.146154	0.146154	0.146154	0.146154	0.146154	0.146154	0.143077	0.144615	0.143297	0.144838	0.143077	0.143077	0.141538	0.143077	0.141538	0.141538	0.143077	0.143077	0.141538	0.143077	0.141538	0.141538	0.143077	0.143077	0.143077	0.141538	0.141538	0.143077	0.141538	0.141538	0.141538	0.141538	0.141538	0.141538	0.141538	0.143077	0.143077	0.143077	0.144615	0.143077	0.141538
Amblyomma_variegatum_MOZ_MSMun727	0.157895	0.134467	0.128284	0.128284	0.132921	0.12983	0.132921	0.128284	0.132921	0.132921	0.132921	0.132921	0.132921	0.132921	0.12983	0.131376	0.125387	0.125387	0.123648	0.125193	0.123648	0.123648	0.123648	0.122102	0.123648	0.123648	0.122102	0.123648	0.122102	0.122102	0.123648	0.123648	0.123648	0.122102	0.122102	0.123648	0.122102	0.122102	0.122102	0.122102	0.122102	0.122102	0.122102	0.123648	0.123648	0.123648	0.122102	0.123648	0.122102
Amblyomma_variegatum_MOZ_MSMun780	0.16358	0.138675	0.135593	0.135593	0.140216	0.130971	0.140216	0.12943	0.138675	0.140216	0.140216	0.140216	0.140216	0.140216	0.137134	0.138675	0.132716	0.131173	0.12943	0.132512	0.130971	0.12943	0.130971	0.127889	0.12943	0.12943	0.127889	0.12943	0.127889	0.127889	0.12943	0.12943	0.12943	0.127889	0.127889	0.12943	0.127889	0.127889	0.127889	0.127889	0.127889	0.127889	0.127889	0.12943	0.12943	0.12943	0.127889	0.12943	0.127889
Amblyomma_variegatum_MOZ_MSMun650	0.170279	0.145286	0.140649	0.140649	0.145286	0.134467	0.145286	0.132921	0.14374	0.145286	0.14374	0.145286	0.145286	0.145286	0.140649	0.14374	0.137771	0.136223	0.134467	0.137558	0.136012	0.134467	0.136012	0.132921	0.134467	0.134467	0.132921	0.134467	0.132921	0.132921	0.134467	0.134467	0.134467	0.132921	0.132921	0.134467	0.132921	0.132921	0.132921	0.132921	0.132921	0.132921	0.132921	0.134467	0.134467	0.134467	0.132921	0.134467	0.132921
Amblyomma_variegatum_SEN_GU062743	0.161787	0.146154	0.143077	0.143077	0.147692	0.138462	0.147692	0.136923	0.147692	0.147692	0.147692	0.147692	0.147692	0.147692	0.144615	0.146154	0.144838	0.146379	0.144615	0.144615	0.143077	0.144615	0.143077	0.143077	0.144615	0.144615	0.143077	0.144615	0.143077	0.143077	0.144615	0.144615	0.144615	0.143077	0.143077	0.144615	0.143077	0.143077	0.143077	0.143077	0.143077	0.143077	0.143077	0.144615	0.144615	0.144615	0.146154	0.144615	0.143077
Amblyomma_variegatum_ZMB_ZLC15	0.163328	0.136923	0.130769	0.130769	0.135385	0.127692	0.135385	0.126154	0.135385	0.135385	0.135385	0.135385	0.135385	0.135385	0.132308	0.133846	0.126348	0.124807	0.123077	0.126154	0.124615	0.123077	0.124615	0.121538	0.123077	0.123077	0.121538	0.123077	0.121538	0.121538	0.123077	0.123077	0.123077	0.121538	0.121538	0.123077	0.121538	0.121538	0.121538	0.121538	0.121538	0.121538	0.121538	0.123077	0.123077	0.123077	0.121538	0.123077	0.121538
Amblyomma_variegatum_ZMB_ZLSY26	0.163328	0.135385	0.129231	0.129231	0.133846	0.124615	0.133846	0.123077	0.133846	0.133846	0.133846	0.133846	0.133846	0.133846	0.130769	0.132308	0.12943	0.127889	0.126154	0.129231	0.127692	0.126154	0.127692	0.124615	0.126154	0.126154	0.124615	0.126154	0.124615	0.124615	0.126154	0.126154	0.126154	0.124615	0.124615	0.126154	0.124615	0.124615	0.124615	0.124615	0.124615	0.124615	0.124615	0.126154	0.126154	0.126154	0.124615	0.126154	0.124615
Amblyomma_variegatum_ZMB_ZLSY41	0.171032	0.138462	0.135385	0.135385	0.14	0.127692	0.14	0.126154	0.138462	0.14	0.138462	0.14	0.14	0.14	0.135385	0.138462	0.12943	0.130971	0.129231	0.129231	0.127692	0.129231	0.127692	0.127692	0.129231	0.129231	0.127692	0.129231	0.127692	0.127692	0.129231	0.129231	0.129231	0.127692	0.127692	0.129231	0.127692	0.127692	0.127692	0.127692	0.127692	0.127692	0.127692	0.129231	0.129231	0.129231	0.127692	0.129231	0.127692
Amblyomma_variegatum_ZMB_ZLSY53	0.164869	0.138462	0.132308	0.132308	0.136923	0.129231	0.136923	0.127692	0.136923	0.136923	0.136923	0.136923	0.136923	0.136923	0.133846	0.135385	0.126348	0.124807	0.123077	0.126154	0.124615	0.123077	0.124615	0.121538	0.123077	0.123077	0.121538	0.123077	0.121538	0.121538	0.123077	0.123077	0.123077	0.121538	0.121538	0.123077	0.121538	0.121538	0.121538	0.121538	0.121538	0.121538	0.121538	0.123077	0.123077	0.123077	0.121538	0.123077	0.121538
Amblyomma_variegatum_ZMB_ZML71	0.164869	0.136923	0.130769	0.130769	0.135385	0.126154	0.135385	0.124615	0.135385	0.135385	0.135385	0.135385	0.135385	0.135385	0.132308	0.133846	0.127889	0.126348	0.124615	0.127692	0.126154	0.124615	0.126154	0.123077	0.124615	0.124615	0.123077	0.124615	0.123077	0.123077	0.124615	0.124615	0.124615	0.123077	0.123077	0.124615	0.123077	0.123077	0.123077	0.123077	0.123077	0.123077	0.123077	0.124615	0.124615	0.124615	0.123077	0.124615	0.123077
Amblyomma_variegatum_ZMB_ZML75	0.163328	0.136923	0.130769	0.130769	0.135385	0.127692	0.135385	0.126154	0.135385	0.135385	0.135385	0.135385	0.135385	0.135385	0.132308	0.133846	0.126348	0.124807	0.123077	0.126154	0.124615	0.123077	0.124615	0.121538	0.123077	0.123077	0.121538	0.123077	0.121538	0.121538	0.123077	0.123077	0.123077	0.121538	0.121538	0.123077	0.121538	0.121538	0.121538	0.121538	0.121538	0.121538	0.121538	0.123077	0.123077	0.123077	0.121538	0.123077	0.121538
Amblyomma_variegatum_ZMB_ZMN100	0.163328	0.136923	0.130769	0.130769	0.135385	0.127692	0.135385	0.126154	0.135385	0.135385	0.135385	0.135385	0.135385	0.135385	0.132308	0.133846	0.126348	0.124807	0.123077	0.126154	0.124615	0.123077	0.124615	0.121538	0.123077	0.123077	0.121538	0.123077	0.121538	0.121538	0.123077	0.123077	0.123077	0.121538	0.121538	0.123077	0.121538	0.121538	0.121538	0.121538	0.121538	0.121538	0.121538	0.123077	0.123077	0.123077	0.121538	0.123077	0.121538
Amblyomma_variegatum_ZMB_ZMN78	0.163328	0.136923	0.130769	0.130769	0.135385	0.129231	0.135385	0.127692	0.135385	0.135385	0.135385	0.135385	0.135385	0.135385	0.132308	0.133846	0.126348	0.127889	0.126154	0.126154	0.124615	0.126154	0.124615	0.124615	0.126154	0.126154	0.124615	0.126154	0.124615	0.124615	0.126154	0.126154	0.126154	0.124615	0.124615	0.126154	0.124615	0.124615	0.124615	0.124615	0.124615	0.124615	0.124615	0.126154	0.126154	0.126154	0.124615	0.126154	0.124615
Amblyomma_variegatum_ZMB_ZPC108	0.16641	0.144615	0.141538	0.141538	0.146154	0.136923	0.146154	0.135385	0.146154	0.146154	0.146154	0.146154	0.146154	0.146154	0.143077	0.144615	0.143297	0.144838	0.143077	0.143077	0.141538	0.143077	0.141538	0.141538	0.143077	0.143077	0.141538	0.143077	0.141538	0.141538	0.143077	0.143077	0.143077	0.141538	0.141538	0.143077	0.141538	0.141538	0.141538	0.141538	0.141538	0.141538	0.141538	0.143077	0.143077	0.143077	0.144615	0.143077	0.141538
Amblyomma_variegatum_ZMB_ZPC22	0.16641	0.144615	0.141538	0.141538	0.146154	0.136923	0.146154	0.135385	0.146154	0.146154	0.146154	0.146154	0.146154	0.146154	0.143077	0.144615	0.143297	0.144838	0.143077	0.143077	0.141538	0.143077	0.141538	0.141538	0.143077	0.143077	0.141538	0.143077	0.141538	0.141538	0.143077	0.143077	0.143077	0.141538	0.141538	0.143077	0.141538	0.141538	0.141538	0.141538	0.141538	0.141538	0.141538	0.143077	0.143077	0.143077	0.144615	0.143077	0.141538
Amblyomma_variegatum_ZMB_ZPC25	0.16641	0.144615	0.141538	0.141538	0.146154	0.136923	0.146154	0.135385	0.146154	0.146154	0.146154	0.146154	0.146154	0.146154	0.143077	0.144615	0.143297	0.144838	0.143077	0.143077	0.141538	0.143077	0.141538	0.141538	0.143077	0.143077	0.141538	0.143077	0.141538	0.141538	0.143077	0.143077	0.143077	0.141538	0.141538	0.143077	0.141538	0.141538	0.141538	0.141538	0.141538	0.141538	0.141538	0.143077	0.143077	0.143077	0.144615	0.143077	0.141538
Amblyomma_variegatum_ZMB_ZPC34	0.16641	0.144615	0.141538	0.141538	0.146154	0.136923	0.146154	0.135385	0.146154	0.146154	0.146154	0.146154	0.146154	0.146154	0.143077	0.144615	0.143297	0.144838	0.143077	0.143077	0.141538	0.143077	0.141538	0.141538	0.143077	0.143077	0.141538	0.143077	0.141538	0.141538	0.143077	0.143077	0.143077	0.141538	0.141538	0.143077	0.141538	0.141538	0.141538	0.141538	0.141538	0.141538	0.141538	0.143077	0.143077	0.143077	0.144615	0.143077	0.141538
Amblyomma_variegatum_ZMB_ZPC81	0.16641	0.144615	0.141538	0.141538	0.146154	0.136923	0.146154	0.135385	0.146154	0.146154	0.146154	0.146154	0.146154	0.146154	0.143077	0.144615	0.143297	0.144838	0.143077	0.143077	0.141538	0.143077	0.141538	0.141538	0.143077	0.143077	0.141538	0.143077	0.141538	0.141538	0.143077	0.143077	0.143077	0.141538	0.141538	0.143077	0.141538	0.141538	0.141538	0.141538	0.141538	0.141538	0.141538	0.143077	0.143077	0.143077	0.144615	0.143077	0.141538
Amblyomma_variegatum_ZMB_ZPT13	0.16641	0.144615	0.141538	0.141538	0.146154	0.136923	0.146154	0.135385	0.146154	0.146154	0.146154	0.146154	0.146154	0.146154	0.143077	0.144615	0.143297	0.144838	0.143077	0.143077	0.141538	0.143077	0.141538	0.141538	0.143077	0.143077	0.141538	0.143077	0.141538	0.141538	0.143077	0.143077	0.143077	0.141538	0.141538	0.143077	0.141538	0.141538	0.141538	0.141538	0.141538	0.141538	0.141538	0.143077	0.143077	0.143077	0.144615	0.143077	0.141538
Amblyomma_variegatum_ZMB_ZPT32	0.16641	0.144615	0.141538	0.141538	0.146154	0.136923	0.146154	0.135385	0.146154	0.146154	0.146154	0.146154	0.146154	0.146154	0.143077	0.144615	0.143297	0.144838	0.143077	0.143077	0.141538	0.143077	0.141538	0.141538	0.143077	0.143077	0.141538	0.143077	0.141538	0.141538	0.143077	0.143077	0.143077	0.141538	0.141538	0.143077	0.141538	0.141538	0.141538	0.141538	0.141538	0.141538	0.141538	0.143077	0.143077	0.143077	0.144615	0.143077	0.141538
Amblyomma_variegatum_ZWE_ZiMG17	0.164869	0.136923	0.130769	0.130769	0.135385	0.129231	0.135385	0.127692	0.132308	0.135385	0.135385	0.135385	0.135385	0.135385	0.132308	0.133846	0.130971	0.12943	0.127692	0.130769	0.129231	0.127692	0.129231	0.126154	0.127692	0.127692	0.126154	0.127692	0.126154	0.126154	0.127692	0.127692	0.127692	0.126154	0.126154	0.127692	0.126154	0.126154	0.126154	0.126154	0.126154	0.126154	0.126154	0.127692	0.127692	0.127692	0.126154	0.127692	0.126154
Amblyomma_variegatum_ZWE_ZiMM1	0.164869	0.135385	0.129231	0.129231	0.133846	0.126154	0.133846	0.124615	0.133846	0.133846	0.133846	0.133846	0.133846	0.133846	0.130769	0.132308	0.124807	0.123267	0.121538	0.124615	0.123077	0.121538	0.123077	0.12	0.121538	0.121538	0.12	0.121538	0.12	0.12	0.121538	0.121538	0.121538	0.12	0.12	0.121538	0.12	0.12	0.12	0.12	0.12	0.12	0.12	0.121538	0.121538	0.121538	0.12	0.121538	0.12
Amblyomma_variegatum_ZWE_ZiMM2	0.164869	0.136923	0.130769	0.130769	0.135385	0.126154	0.135385	0.124615	0.135385	0.135385	0.135385	0.135385	0.135385	0.135385	0.132308	0.133846	0.127889	0.126348	0.124615	0.127692	0.126154	0.124615	0.126154	0.123077	0.124615	0.124615	0.123077	0.124615	0.123077	0.123077	0.124615	0.124615	0.124615	0.123077	0.123077	0.124615	0.123077	0.123077	0.123077	0.123077	0.123077	0.123077	0.123077	0.124615	0.124615	0.124615	0.123077	0.124615	0.123077
Amblyomma_variegatum_ZWE_ZiMM9	0.16641	0.136923	0.130769	0.130769	0.135385	0.124615	0.135385	0.123077	0.135385	0.135385	0.135385	0.135385	0.135385	0.135385	0.132308	0.133846	0.127889	0.126348	0.124615	0.127692	0.126154	0.124615	0.126154	0.123077	0.124615	0.124615	0.123077	0.124615	0.123077	0.123077	0.124615	0.124615	0.124615	0.123077	0.123077	0.124615	0.123077	0.123077	0.123077	0.123077	0.123077	0.123077	0.123077	0.124615	0.124615	0.124615	0.123077	0.124615	0.123077
[truncated: 92 more columns]

## Sheet: Caption
Table. Estimates of Evolutionary Divergence between Sequences
The number of base differences per site from between sequences are shown. Standard error estimate(s) are shown above the diagonal. This analysis involved 141 nucleotide sequences. Codon positions included were 1st+2nd+3rd+Noncoding. All ambiguous positions were removed for each sequence pair (pairwise deletion option). There were a total of 651 positions in the final dataset. Evolutionary analyse…
1. Tamura K., Stecher G., and Kumar S. (2021). MEGA 11: Molecular Evolutionary Genetics Analysis Version 11. Molecular Biology and Evolution https://doi.org/10.1093/molbev/msab120.
Disclaimer: Although utmost care has been taken to ensure the correctness of the caption, the caption text is provided "as is" without any warranty of any kind. Authors advise the user to carefully check the caption prior to its use for any purpose and report any errors or problems to the authors immediately (www.megasoftware.net). In no event shall the authors and their employers be liable for a…
