# Supplementary material for: Intra- and interspecific variation of Amblyomma ticks from southern Africa
Source: Parasit Vectors. 2024 Aug 28;17:364. doi: 10.1186/s13071-024-06394-3 (PMC11351087; doi:10.1186/s13071-024-06394-3)
Supplement: Supplementary file 8 — Additional file 8: Estimates of Evolutionary Divergence between Sequences. The number of base differences per site from between sequences are shown. Standard error estimate(s) are shown above the diagonal. This analysis involved 121 nucleotide sequences. Codon positions included were 1st+2nd+3rd+Noncoding. All ambiguous positions were removed for each sequence pair (pairwise deletion option). There were a total of 492 positions in the final dataset. Evolutionary analyses were conducted in MEGA11 [1]. [file 13071_2024_6394_MOESM8_ESM.xlsx]

## Sheet: MatrixOutput
	Amblyomma_variegatum_MOZ_MSMun264	Amblyomma_variegatum_MOZ_MIMam323	Amblyomma_pomposum_Reference_Collection_M8	Amblyomma_variegatum_ZMB_ZPC081	Amblyomma_variegatum_MOZ_MSChi150	Amblyomma_variegatum_MOZ_MSChi064	Amblyomma_variegatum_MOZ_MSChi024	Amblyomma_variegatum_MOZ_MSChi020	Amblyomma_variegatum_MOZ_MIMam293	Amblyomma_variegatum_MOZ_MIMam070	Amblyomma_variegatum_ZMB_ZPM004	Amblyomma_variegatum_ZMB_ZML058	Amblyomma_variegatum_AGO_AML201	Amblyomma_variegatum_ZMB_ZPT032	Amblyomma_variegatum_ZWE_ZiMM1	Amblyomma_variegatum_ZMB_ZLS026	Amblyomma_variegatum_ZMB_ZMS016	Amblyomma_variegatum_MOZ_MSMun780	Amblyomma_variegatum_MOZ_MIMam099	Amblyomma_variegatum_MOZ_MSMun667	Amblyomma_variegatum_MOZ_MSMun727	Amblyomma_variegatum_AGO_AML117	Amblyomma_variegatum_MOZ_MSChi182	Amblyomma_variegatum_MOZ_MSMun297	Amblyomma_variegatum_MOZ_MMPen081	Amblyomma_variegatum_MOZ_MMPen036	Amblyomma_variegatum_MOZ_MMCup008	Amblyomma_variegatum_MOZ_MSMun650	Amblyomma_variegatum_ZWE_ZiMG17	Amblyomma_variegatum_MOZ_MSChi003	Amblyomma_pomposum_AGO_AHB014	Amblyomma_pomposum_AGO_AHC006	Amblyomma_pomposum_AGO_ACC001	Amblyomma_pomposum_AGO_AHB010	Amblyomma_pomposum_AGO_ANC116	Amblyomma_pomposum_AGO_AHB003	Amblyomma_pomposum_AGO_AHC005	Amblyomma_pomposum_AGO_ANC068	Amblyomma_pomposum_Reference_Collection_M7	Amblyomma_pomposum_AGO_AHB011	Amblyomma_pomposum_AGO_AHB015	Amblyomma_pomposum_AGO_AHB006	Amblyomma_pomposum_Reference_Collection_M6	Amblyomma_pomposum_Reference_Collection_M3	Amblyomma_pomposum_Reference_Collection_M4	Amblyomma_variegatum_ZMB_ZML71	Amblyomma_variegatum_ZMB_ZMN100	Amblyomma_variegatum_ZMB_ZPC32	Amblyomma_variegatum_ZMB_ZPC34
Amblyomma_variegatum_MOZ_MSMun264		0.0148271	0.0159969	0.0145841	0.0145691	0.0145691	0.0145691	0.0145691	0.0141502	0.0143343	0.0143804	0.0130726	0.0130726	0.0141644	0.0133024	0.0131451	0.0129775	0.0129775	0.0129775	0.0131649	0.0129775	0.0129775	0.0131524	0.0131076	0.0131076	0.0129775	0.0129775	0.0131076	0.0131979	0.0132486	0.0143163	0.0140044	0.0140044	0.0140044	0.0140944	0.0140044	0.0141684	0.0140044	0.0138918	0.0140044	0.0140431	0.0140044	0.0138918	0.0141494	0.0144115	0.0134419	0.0134026	0.0146595	0.0147348
Amblyomma_variegatum_MOZ_MIMam323	0.118503		0.011278	0.00354313	0.00210678	0.00210678	0.00210678	0.00210678	0.00768637	0.00826324	0.00832824	0.00915038	0.00915038	0.00496955	0.00949047	0.00933344	0.00891938	0.00891938	0.00891938	0.00921848	0.00891938	0.00891938	0.0090884	0.00904516	0.00904516	0.00891938	0.00891938	0.00904516	0.00928076	0.0092639	0.00930532	0.00802449	0.00802449	0.00802449	0.00821468	0.00830023	0.00894965	0.00802449	0.00832998	0.00802449	0.00850145	0.00802449	0.00832998	0.00822635	0.00839351	0.00958149	0.0097052	0.00418617	0.00456357
Amblyomma_pomposum_Reference_Collection_M8	0.141372	0.06639		0.0109639	0.0112053	0.0112053	0.0112053	0.0112053	0.0101339	0.01047	0.0101447	0.0110635	0.0110635	0.0102559	0.0112471	0.0112839	0.0109476	0.0109476	0.0109476	0.011154	0.0109476	0.0109476	0.0110959	0.0108149	0.0108149	0.0109476	0.0109476	0.0108149	0.0110905	0.0109807	0.0101943	0.00882058	0.00882058	0.00882058	0.00851397	0.00904963	0.00932187	0.00882058	0.00899511	0.00882058	0.00928116	0.00882058	0.00899511	0.00902993	0.00902993	0.0110215	0.0114368	0.011238	0.0114892
Amblyomma_variegatum_ZMB_ZPC081	0.116424	0.00622407	0.060166		0.00285871	0.00285871	0.00285871	0.00285871	0.00697396	0.00756994	0.0077579	0.00882885	0.00882885	0.00360063	0.00916743	0.00906784	0.0086408	0.0086408	0.0086408	0.00895789	0.0086408	0.0086408	0.00878896	0.00848747	0.00848747	0.0086408	0.0086408	0.00848747	0.00900482	0.00872208	0.0087958	0.00743693	0.00743693	0.00743693	0.0076828	0.00774773	0.00841865	0.00743693	0.00781463	0.00743693	0.00800085	0.00743693	0.00781463	0.0076362	0.00776051	0.00933706	0.00937776	0.00216544	0.0029907
Amblyomma_variegatum_MOZ_MSChi150	0.116424	0.00207469	0.0643154	0.00414938		0	0	0	0.00734188	0.00791699	0.00806332	0.00891592	0.00891592	0.00451955	0.0093028	0.00913698	0.00870455	0.00870455	0.00870455	0.00901209	0.00870455	0.00870455	0.00889323	0.00884228	0.00884228	0.00870455	0.00870455	0.00884228	0.00909435	0.009084	0.00910894	0.0077737	0.0077737	0.0077737	0.00800224	0.00806773	0.00870537	0.0077737	0.00807847	0.0077737	0.00826781	0.0077737	0.00807847	0.00797752	0.00813028	0.00940447	0.0095031	0.00362144	0.00409597
Amblyomma_variegatum_MOZ_MSChi064	0.116424	0.00207469	0.0643154	0.00414938	0		0	0	0.00734188	0.00791699	0.00806332	0.00891592	0.00891592	0.00451955	0.0093028	0.00913698	0.00870455	0.00870455	0.00870455	0.00901209	0.00870455	0.00870455	0.00889323	0.00884228	0.00884228	0.00870455	0.00870455	0.00884228	0.00909435	0.009084	0.00910894	0.0077737	0.0077737	0.0077737	0.00800224	0.00806773	0.00870537	0.0077737	0.00807847	0.0077737	0.00826781	0.0077737	0.00807847	0.00797752	0.00813028	0.00940447	0.0095031	0.00362144	0.00409597
Amblyomma_variegatum_MOZ_MSChi024	0.116424	0.00207469	0.0643154	0.00414938	0	0		0	0.00734188	0.00791699	0.00806332	0.00891592	0.00891592	0.00451955	0.0093028	0.00913698	0.00870455	0.00870455	0.00870455	0.00901209	0.00870455	0.00870455	0.00889323	0.00884228	0.00884228	0.00870455	0.00870455	0.00884228	0.00909435	0.009084	0.00910894	0.0077737	0.0077737	0.0077737	0.00800224	0.00806773	0.00870537	0.0077737	0.00807847	0.0077737	0.00826781	0.0077737	0.00807847	0.00797752	0.00813028	0.00940447	0.0095031	0.00362144	0.00409597
Amblyomma_variegatum_MOZ_MSChi020	0.116424	0.00207469	0.0643154	0.00414938	0	0	0		0.00734188	0.00791699	0.00806332	0.00891592	0.00891592	0.00451955	0.0093028	0.00913698	0.00870455	0.00870455	0.00870455	0.00901209	0.00870455	0.00870455	0.00889323	0.00884228	0.00884228	0.00870455	0.00870455	0.00884228	0.00909435	0.009084	0.00910894	0.0077737	0.0077737	0.0077737	0.00800224	0.00806773	0.00870537	0.0077737	0.00807847	0.0077737	0.00826781	0.0077737	0.00807847	0.00797752	0.00813028	0.00940447	0.0095031	0.00362144	0.00409597
Amblyomma_variegatum_MOZ_MIMam293	0.108108	0.0311203	0.0497925	0.0248963	0.0290456	0.0290456	0.0290456	0.0290456		0.00286413	0.00415255	0.00731177	0.00731177	0.00756939	0.00757066	0.00752071	0.00705163	0.00705163	0.00705163	0.00732912	0.00705163	0.00705163	0.00723888	0.0067165	0.0067165	0.00705163	0.00705163	0.0067165	0.00736737	0.00701794	0.00740915	0.00580849	0.00580849	0.00580849	0.00620441	0.00610701	0.00537688	0.00580849	0.00453804	0.00580849	0.00503151	0.00580849	0.00453804	0.00619401	0.00683568	0.00781186	0.00786911	0.00729788	0.00739125
Amblyomma_variegatum_MOZ_MIMam070	0.112266	0.0352697	0.0539419	0.0290456	0.033195	0.033195	0.033195	0.033195	0.00414938		0.0049323	0.00786958	0.00786958	0.00814985	0.00808582	0.00801912	0.00759306	0.00759306	0.00757685	0.00781259	0.00759306	0.00759306	0.00777964	0.00728814	0.00728814	0.00759306	0.00759306	0.00728814	0.00791614	0.00758991	0.0079256	0.00647318	0.00647318	0.00647318	0.00685548	0.00675265	0.00606779	0.00648709	0.00539953	0.00648709	0.00581725	0.00648709	0.00539953	0.00683963	0.00741115	0.00825581	0.008383	0.00783453	0.00798711
Amblyomma_variegatum_ZMB_ZPM004	0.112266	0.0352697	0.0497925	0.0290456	0.033195	0.033195	0.033195	0.033195	0.00829876	0.0124481		0.00786351	0.00786351	0.00841252	0.0081268	0.00815097	0.00763533	0.00763533	0.00763533	0.00732763	0.00763533	0.00763533	0.00783466	0.00735982	0.00735982	0.00763533	0.00763533	0.00735982	0.00792457	0.00765485	0.00758907	0.00575297	0.00575297	0.00575297	0.00616796	0.00609754	0.00534497	0.00575297	0.00461556	0.00575297	0.00506795	0.00575297	0.00461556	0.00618256	0.00669854	0.00847607	0.00843028	0.00810281	0.00818639
Amblyomma_variegatum_ZMB_ZML058	0.0935551	0.0456432	0.060166	0.0435685	0.0435685	0.0435685	0.0435685	0.0435685	0.026971	0.0311203	0.0311203		0	0.00849671	0.00445913	0.00461709	0.00349768	0.00349768	0.00349768	0.00406909	0.00349768	0.00349768	0.00285147	0.00404815	0.00404815	0.00349768	0.00349768	0.00404815	0.00399476	0.00461643	0.00834967	0.00717819	0.00717819	0.00717819	0.00752963	0.00750197	0.00751629	0.00717819	0.00696407	0.00717819	0.00721256	0.00717819	0.00696407	0.00754348	0.00800812	0.00506692	0.00298393	0.00905042	0.00915004
Amblyomma_variegatum_AGO_AML201	0.0935551	0.0456432	0.060166	0.0435685	0.0435685	0.0435685	0.0435685	0.0435685	0.026971	0.0311203	0.0311203	0		0.00849671	0.00445913	0.00461709	0.00349768	0.00349768	0.00349768	0.00406909	0.00349768	0.00349768	0.00285147	0.00404815	0.00404815	0.00349768	0.00349768	0.00404815	0.00399476	0.00461643	0.00834967	0.00717819	0.00717819	0.00717819	0.00752963	0.00750197	0.00751629	0.00717819	0.00696407	0.00717819	0.00721256	0.00717819	0.00696407	0.00754348	0.00800812	0.00506692	0.00298393	0.00905042	0.00915004
Amblyomma_variegatum_ZMB_ZPT032	0.110647	0.0125	0.0541667	0.00625	0.0104167	0.0104167	0.0104167	0.0104167	0.0291667	0.0333333	0.0333333	0.0375	0.0375		0.00882359	0.00876088	0.00824595	0.00824595	0.00824595	0.00855664	0.00824595	0.00824595	0.00848023	0.00810782	0.00810782	0.00824595	0.00824595	0.00810782	0.00863447	0.0083336	0.00860362	0.00734608	0.00734608	0.00734608	0.0076202	0.00767907	0.008294	0.00734608	0.00766951	0.00734608	0.00782878	0.00734608	0.00766951	0.0076063	0.00760755	0.00908114	0.0091069	0.00414381	0.00457136
Amblyomma_variegatum_ZWE_ZiMM1	0.0956341	0.0477178	0.0622407	0.0456432	0.0456432	0.0456432	0.0456432	0.0456432	0.0290456	0.033195	0.033195	0.0103734	0.0103734	0.0395833		0.00411429	0.00294748	0.00294748	0.00294748	0.00366021	0.00294748	0.00294748	0.00350937	0.00347786	0.00347786	0.00294748	0.00294748	0.00347786	0.00208218	0.0040209	0.0086499	0.0074053	0.0074053	0.0074053	0.00784248	0.00770455	0.00775417	0.0074053	0.00719442	0.0074053	0.00748683	0.0074053	0.00719442	0.00768059	0.00818918	0.00456498	0.0045361	0.00937491	0.00879898
Amblyomma_variegatum_ZMB_ZLS026	0.0956341	0.0477178	0.0622407	0.0456432	0.0456432	0.0456432	0.0456432	0.0456432	0.0290456	0.033195	0.033195	0.0103734	0.0103734	0.0395833	0.00829876		0.00296432	0.00296432	0.00296432	0.00362723	0.00296432	0.00296432	0.00368091	0.00361022	0.00361022	0.00296432	0.00296432	0.00361022	0.00359883	0.00421143	0.00884201	0.00749928	0.00749928	0.00749928	0.00789007	0.00780782	0.00777087	0.00749928	0.00726707	0.00749928	0.00757543	0.00749928	0.00726707	0.00782837	0.00828447	0.00367209	0.00544589	0.00929357	0.00936304
Amblyomma_variegatum_ZMB_ZMS016	0.0914761	0.0435685	0.0580913	0.0414938	0.0414938	0.0414938	0.0414938	0.0414938	0.0248963	0.0290456	0.0290456	0.00622407	0.00622407	0.0354167	0.00414938	0.00414938		0	0	0.00203515	0	0	0.00201275	0.00208445	0.00208445	0	0	0.00208445	0.00205865	0.00294568	0.00823169	0.00692562	0.00692562	0.00692562	0.00735629	0.0072326	0.00720861	0.00692562	0.00665919	0.00692562	0.00697098	0.00692562	0.00665919	0.00723632	0.00773713	0.0036179	0.00454703	0.00887709	0.00895078
Amblyomma_variegatum_MOZ_MSMun780	0.0914761	0.0435685	0.0580913	0.0414938	0.0414938	0.0414938	0.0414938	0.0414938	0.0248963	0.0290456	0.0290456	0.00622407	0.00622407	0.0354167	0.00414938	0.00414938	0		0	0.00203515	0	0	0.00201275	0.00208445	0.00208445	0	0	0.00208445	0.00205865	0.00294568	0.00823169	0.00692562	0.00692562	0.00692562	0.00735629	0.0072326	0.00720861	0.00692562	0.00665919	0.00692562	0.00697098	0.00692562	0.00665919	0.00723632	0.00773713	0.0036179	0.00454703	0.00887709	0.00895078
Amblyomma_variegatum_MOZ_MIMam099	0.0914761	0.0435685	0.0580913	0.0414938	0.0414938	0.0414938	0.0414938	0.0414938	0.0248963	0.0289855	0.0290456	0.00622407	0.00622407	0.0354167	0.00414938	0.00414938	0	0		0.00203515	0	0	0.00201275	0.00208445	0.00208445	0	0	0.00208445	0.00205865	0.00294568	0.00823169	0.00690952	0.00690952	0.00690952	0.00733902	0.0072326	0.00720861	0.00692562	0.00665919	0.00692562	0.00697098	0.00692562	0.00665919	0.00723632	0.00773713	0.0036179	0.00454703	0.00887709	0.00895078
Amblyomma_variegatum_MOZ_MSMun667	0.0935551	0.0456432	0.060166	0.0435685	0.0435685	0.0435685	0.0435685	0.0435685	0.026971	0.0311203	0.026971	0.00829876	0.00829876	0.0375	0.00622407	0.00622407	0.00207469	0.00207469	0.00207469		0.00203515	0.00203515	0.00288439	0.00292384	0.00292384	0.00203515	0.00203515	0.00292384	0.00289819	0.0036174	0.00848823	0.00728375	0.00728375	0.00728375	0.00769563	0.00756346	0.00752558	0.00728375	0.00702045	0.00728375	0.00728626	0.00728375	0.00702045	0.00757053	0.00801377	0.00419512	0.00501465	0.00919366	0.00926653
Amblyomma_variegatum_MOZ_MSMun727	0.0914761	0.0435685	0.0580913	0.0414938	0.0414938	0.0414938	0.0414938	0.0414938	0.0248963	0.0290456	0.0290456	0.00622407	0.00622407	0.0354167	0.00414938	0.00414938	0	0	0	0.00207469		0	0.00201275	0.00208445	0.00208445	0	0	0.00208445	0.00205865	0.00294568	0.00823169	0.00692562	0.00692562	0.00692562	0.00735629	0.0072326	0.00720861	0.00692562	0.00665919	0.00692562	0.00697098	0.00692562	0.00665919	0.00723632	0.00773713	0.0036179	0.00454703	0.00887709	0.00895078
Amblyomma_variegatum_AGO_AML117	0.0914761	0.0435685	0.0580913	0.0414938	0.0414938	0.0414938	0.0414938	0.0414938	0.0248963	0.0290456	0.0290456	0.00622407	0.00622407	0.0354167	0.00414938	0.00414938	0	0	0	0.00207469	0		0.00201275	0.00208445	0.00208445	0	0	0.00208445	0.00205865	0.00294568	0.00823169	0.00692562	0.00692562	0.00692562	0.00735629	0.0072326	0.00720861	0.00692562	0.00665919	0.00692562	0.00697098	0.00692562	0.00665919	0.00723632	0.00773713	0.0036179	0.00454703	0.00887709	0.00895078
Amblyomma_variegatum_MOZ_MSChi182	0.0935551	0.0456432	0.060166	0.0435685	0.0435685	0.0435685	0.0435685	0.0435685	0.026971	0.0311203	0.0311203	0.00414938	0.00414938	0.0375	0.00622407	0.00622407	0.00207469	0.00207469	0.00207469	0.00414938	0.00207469	0.00207469		0.00282522	0.00282522	0.00201275	0.00201275	0.00282522	0.00283178	0.0035515	0.00846977	0.0072033	0.0072033	0.0072033	0.00759341	0.00752987	0.00747989	0.0072033	0.0069454	0.0072033	0.00721127	0.0072033	0.0069454	0.00753164	0.0080201	0.00419022	0.00409868	0.0090246	0.00908074
Amblyomma_variegatum_MOZ_MSMun297	0.0935551	0.0456432	0.0560166	0.0394191	0.0435685	0.0435685	0.0435685	0.0435685	0.0228216	0.026971	0.026971	0.00829876	0.00829876	0.0333333	0.00622407	0.00622407	0.00207469	0.00207469	0.00207469	0.00414938	0.00207469	0.00207469	0.00414938		0	0.00208445	0.00208445	0	0.00283443	0.0020412	0.00800887	0.00667176	0.00667176	0.00667176	0.00710462	0.00698131	0.00692935	0.00667176	0.00636004	0.00667176	0.00667231	0.00667176	0.00636004	0.00701626	0.00755411	0.00414546	0.00492288	0.00872975	0.00880914
Amblyomma_variegatum_MOZ_MMPen081	0.0935551	0.0456432	0.0560166	0.0394191	0.0435685	0.0435685	0.0435685	0.0435685	0.0228216	0.026971	0.026971	0.00829876	0.00829876	0.0333333	0.00622407	0.00622407	0.00207469	0.00207469	0.00207469	0.00414938	0.00207469	0.00207469	0.00414938	0		0.00208445	0.00208445	0	0.00283443	0.0020412	0.00800887	0.00667176	0.00667176	0.00667176	0.00710462	0.00698131	0.00692935	0.00667176	0.00636004	0.00667176	0.00667231	0.00667176	0.00636004	0.00701626	0.00755411	0.00414546	0.00492288	0.00872975	0.00880914
Amblyomma_variegatum_MOZ_MMPen036	0.0914761	0.0435685	0.0580913	0.0414938	0.0414938	0.0414938	0.0414938	0.0414938	0.0248963	0.0290456	0.0290456	0.00622407	0.00622407	0.0354167	0.00414938	0.00414938	0	0	0	0.00207469	0	0	0.00207469	0.00207469	0.00207469		0	0.00208445	0.00205865	0.00294568	0.00823169	0.00692562	0.00692562	0.00692562	0.00735629	0.0072326	0.00720861	0.00692562	0.00665919	0.00692562	0.00697098	0.00692562	0.00665919	0.00723632	0.00773713	0.0036179	0.00454703	0.00887709	0.00895078
Amblyomma_variegatum_MOZ_MMCup008	0.0914761	0.0435685	0.0580913	0.0414938	0.0414938	0.0414938	0.0414938	0.0414938	0.0248963	0.0290456	0.0290456	0.00622407	0.00622407	0.0354167	0.00414938	0.00414938	0	0	0	0.00207469	0	0	0.00207469	0.00207469	0.00207469	0		0.00208445	0.00205865	0.00294568	0.00823169	0.00692562	0.00692562	0.00692562	0.00735629	0.0072326	0.00720861	0.00692562	0.00665919	0.00692562	0.00697098	0.00692562	0.00665919	0.00723632	0.00773713	0.0036179	0.00454703	0.00887709	0.00895078
Amblyomma_variegatum_MOZ_MSMun650	0.0935551	0.0456432	0.0560166	0.0394191	0.0435685	0.0435685	0.0435685	0.0435685	0.0228216	0.026971	0.026971	0.00829876	0.00829876	0.0333333	0.00622407	0.00622407	0.00207469	0.00207469	0.00207469	0.00414938	0.00207469	0.00207469	0.00414938	0	0	0.00207469	0.00207469		0.00283443	0.0020412	0.00800887	0.00667176	0.00667176	0.00667176	0.00710462	0.00698131	0.00692935	0.00667176	0.00636004	0.00667176	0.00667231	0.00667176	0.00636004	0.00701626	0.00755411	0.00414546	0.00492288	0.00872975	0.00880914
Amblyomma_variegatum_ZWE_ZiMG17	0.09375	0.045738	0.0602911	0.043659	0.043659	0.043659	0.043659	0.043659	0.027027	0.031185	0.031185	0.00831601	0.00831601	0.0375783	0.002079	0.00623701	0.002079	0.002079	0.002079	0.004158	0.002079	0.002079	0.004158	0.004158	0.004158	0.002079	0.002079	0.004158		0.00349484	0.00836024	0.0069669	0.0069669	0.0069669	0.00740116	0.00727725	0.00753879	0.0069669	0.00695864	0.0069669	0.00726287	0.0069669	0.00695864	0.00726551	0.00775903	0.00413924	0.00413387	0.00923153	0.00863373
Amblyomma_variegatum_MOZ_MSChi003	0.0956341	0.0477178	0.0580913	0.0414938	0.0456432	0.0456432	0.0456432	0.0456432	0.0248963	0.0290456	0.0290456	0.0103734	0.0103734	0.0354167	0.00829876	0.00829876	0.00414938	0.00414938	0.00414938	0.00622407	0.00414938	0.00414938	0.00622407	0.00207469	0.00207469	0.00414938	0.00414938	0.00207469	0.00623701		0.00826306	0.00694831	0.00694831	0.00694831	0.00733553	0.00726345	0.00720707	0.00694831	0.00667441	0.00694831	0.00701341	0.00694831	0.00667441	0.00728955	0.00782511	0.00456785	0.00535764	0.00894206	0.00904622
Amblyomma_pomposum_AGO_AHB014	0.11875	0.045738	0.049896	0.039501	0.043659	0.043659	0.043659	0.043659	0.027027	0.031185	0.029106	0.037422	0.037422	0.0375783	0.039501	0.039501	0.035343	0.035343	0.035343	0.037422	0.035343	0.035343	0.037422	0.033264	0.033264	0.035343	0.035343	0.033264	0.0354167	0.035343		0.00521845	0.00521845	0.00521845	0.00563783	0.00556215	0.00628987	0.00521845	0.00618647	0.00521845	0.00658865	0.00521845	0.00618647	0.00548011	0.0062803	0.00903141	0.00880402	0.00902122	0.0093986
Amblyomma_pomposum_AGO_AHC006	0.108108	0.0352697	0.0373444	0.0290456	0.033195	0.033195	0.033195	0.033195	0.0165975	0.0207039	0.0165975	0.026971	0.026971	0.0270833	0.0290456	0.0290456	0.0248963	0.0248963	0.0248447	0.026971	0.0248963	0.0248963	0.026971	0.0228216	0.0228216	0.0248963	0.0248963	0.0228216	0.024948	0.0248963	0.012474		0	0	0.00215284	0.00207629	0.00458808	0	0.00350172	0	0.00404927	0	0.00350172	0.00205277	0.00360624	0.00782094	0.00771722	0.00773729	0.00814766
Amblyomma_pomposum_AGO_ACC001	0.108108	0.0352697	0.0373444	0.0290456	0.033195	0.033195	0.033195	0.033195	0.0165975	0.0207039	0.0165975	0.026971	0.026971	0.0270833	0.0290456	0.0290456	0.0248963	0.0248963	0.0248447	0.026971	0.0248963	0.0248963	0.026971	0.0228216	0.0228216	0.0248963	0.0248963	0.0228216	0.024948	0.0248963	0.012474	0		0	0.00215284	0.00207629	0.00458808	0	0.00350172	0	0.00404927	0	0.00350172	0.00205277	0.00360624	0.00782094	0.00771722	0.00773729	0.00814766
Amblyomma_pomposum_AGO_AHB010	0.108108	0.0352697	0.0373444	0.0290456	0.033195	0.033195	0.033195	0.033195	0.0165975	0.0207039	0.0165975	0.026971	0.026971	0.0270833	0.0290456	0.0290456	0.0248963	0.0248963	0.0248447	0.026971	0.0248963	0.0248963	0.026971	0.0228216	0.0228216	0.0248963	0.0248963	0.0228216	0.024948	0.0248963	0.012474	0	0		0.00215284	0.00207629	0.00458808	0	0.00350172	0	0.00404927	0	0.00350172	0.00205277	0.00360624	0.00782094	0.00771722	0.00773729	0.00814766
Amblyomma_pomposum_AGO_ANC116	0.110187	0.0373444	0.0352697	0.0311203	0.0352697	0.0352697	0.0352697	0.0352697	0.0186722	0.0227743	0.0186722	0.0290456	0.0290456	0.0291667	0.0311203	0.0311203	0.026971	0.026971	0.0269151	0.0290456	0.026971	0.026971	0.0290456	0.0248963	0.0248963	0.026971	0.026971	0.0248963	0.027027	0.026971	0.014553	0.00207039	0.00207039	0.00207039		0.00296232	0.00514971	0.00215725	0.00417669	0.00215725	0.00465608	0.00215725	0.00417669	0.00293539	0.00412602	0.00818216	0.00806377	0.00798359	0.00839164
Amblyomma_pomposum_AGO_AHB003	0.108108	0.0373444	0.0394191	0.0311203	0.0352697	0.0352697	0.0352697	0.0352697	0.0186722	0.0228216	0.0186722	0.0290456	0.0290456	0.0291667	0.0311203	0.0311203	0.026971	0.026971	0.026971	0.0290456	0.026971	0.026971	0.0290456	0.0248963	0.0248963	0.026971	0.026971	0.0248963	0.027027	0.026971	0.014553	0.00207469	0.00207469	0.00207469	0.00414938		0.00500356	0.00207629	0.00408377	0.00207629	0.00459885	0.00207629	0.00408377	0.00286781	0.00409988	0.0081014	0.00801568	0.00802347	0.00843113
Amblyomma_pomposum_AGO_AHC005	0.110417	0.04158	0.043659	0.035343	0.039501	0.039501	0.039501	0.039501	0.014553	0.018711	0.014553	0.029106	0.029106	0.0334029	0.031185	0.031185	0.027027	0.027027	0.027027	0.029106	0.027027	0.027027	0.029106	0.024948	0.024948	0.027027	0.027027	0.024948	0.0291667	0.027027	0.01875	0.010395	0.010395	0.010395	0.012474	0.012474		0.00458808	0.00288446	0.00458808	0.00359253	0.00458808	0.00288446	0.00504647	0.00587333	0.00811849	0.00810384	0.00871453	0.00880024
Amblyomma_pomposum_AGO_ANC068	0.108108	0.0352697	0.0373444	0.0290456	0.033195	0.033195	0.033195	0.033195	0.0165975	0.0207469	0.0165975	0.026971	0.026971	0.0270833	0.0290456	0.0290456	0.0248963	0.0248963	0.0248963	0.026971	0.0248963	0.0248963	0.026971	0.0228216	0.0228216	0.0248963	0.0248963	0.0228216	0.024948	0.0248963	0.012474	0	0	0	0.00207469	0.00207469	0.010395		0.00350172	0	0.00404927	0	0.00350172	0.00205277	0.00360624	0.00782094	0.00771722	0.00773729	0.00814766
Amblyomma_pomposum_Reference_Collection_M7	0.106029	0.0373444	0.0394191	0.0311203	0.0352697	0.0352697	0.0352697	0.0352697	0.0103734	0.0145228	0.0103734	0.0248963	0.0248963	0.0291667	0.026971	0.026971	0.0228216	0.0228216	0.0228216	0.0248963	0.0228216	0.0228216	0.0248963	0.0207469	0.0207469	0.0228216	0.0228216	0.0207469	0.024948	0.0228216	0.018711	0.00622407	0.00622407	0.00622407	0.00829876	0.00829876	0.004158	0.00622407		0.00350172	0.00206942	0.00350172	0	0.00414836	0.00508793	0.00768284	0.00757002	0.0081557	0.00824018
Amblyomma_pomposum_AGO_AHB011	0.108108	0.0352697	0.0373444	0.0290456	0.033195	0.033195	0.033195	0.033195	0.0165975	0.0207469	0.0165975	0.026971	0.026971	0.0270833	0.0290456	0.0290456	0.0248963	0.0248963	0.0248963	0.026971	0.0248963	0.0248963	0.026971	0.0228216	0.0228216	0.0248963	0.0248963	0.0228216	0.024948	0.0248963	0.012474	0	0	0	0.00207469	0.00207469	0.010395	0	0.00622407		0.00404927	0	0.00350172	0.00205277	0.00360624	0.00782094	0.00771722	0.00773729	0.00814766
Amblyomma_pomposum_AGO_AHB015	0.108108	0.0394191	0.0414938	0.033195	0.0373444	0.0373444	0.0373444	0.0373444	0.0124481	0.0165975	0.0124481	0.026971	0.026971	0.03125	0.0290456	0.0290456	0.0248963	0.0248963	0.0248963	0.026971	0.0248963	0.0248963	0.026971	0.0228216	0.0228216	0.0248963	0.0248963	0.0228216	0.027027	0.0248963	0.02079	0.00829876	0.00829876	0.00829876	0.0103734	0.0103734	0.00623701	0.00829876	0.00207469	0.00829876		0.00404927	0.00206942	0.0045581	0.00540383	0.00793245	0.00778598	0.00831846	0.00841962
Amblyomma_pomposum_AGO_AHB006	0.108108	0.0352697	0.0373444	0.0290456	0.033195	0.033195	0.033195	0.033195	0.0165975	0.0207469	0.0165975	0.026971	0.026971	0.0270833	0.0290456	0.0290456	0.0248963	0.0248963	0.0248963	0.026971	0.0248963	0.0248963	0.026971	0.0228216	0.0228216	0.0248963	0.0248963	0.0228216	0.024948	0.0248963	0.012474	0	0	0	0.00207469	0.00207469	0.010395	0	0.00622407	0	0.00829876		0.00350172	0.00205277	0.00360624	0.00782094	0.00771722	0.00773729	0.00814766
Amblyomma_pomposum_Reference_Collection_M6	0.106029	0.0373444	0.0394191	0.0311203	0.0352697	0.0352697	0.0352697	0.0352697	0.0103734	0.0145228	0.0103734	0.0248963	0.0248963	0.0291667	0.026971	0.026971	0.0228216	0.0228216	0.0228216	0.0248963	0.0228216	0.0228216	0.0248963	0.0207469	0.0207469	0.0228216	0.0228216	0.0207469	0.024948	0.0228216	0.018711	0.00622407	0.00622407	0.00622407	0.00829876	0.00829876	0.004158	0.00622407	0	0.00622407	0.00207469	0.00622407		0.00414836	0.00508793	0.00768284	0.00757002	0.0081557	0.00824018
Amblyomma_pomposum_Reference_Collection_M3	0.110187	0.0373444	0.0394191	0.0311203	0.0352697	0.0352697	0.0352697	0.0352697	0.0186722	0.0228216	0.0186722	0.0290456	0.0290456	0.0291667	0.0311203	0.0311203	0.026971	0.026971	0.026971	0.0290456	0.026971	0.026971	0.0290456	0.0248963	0.0248963	0.026971	0.026971	0.0248963	0.027027	0.026971	0.014553	0.00207469	0.00207469	0.00207469	0.00414938	0.00414938	0.012474	0.00207469	0.00829876	0.00207469	0.0103734	0.00207469	0.00829876		0.00300482	0.00809828	0.00808386	0.00794925	0.00835623
Amblyomma_pomposum_Reference_Collection_M4	0.114345	0.0373444	0.0394191	0.0311203	0.0352697	0.0352697	0.0352697	0.0352697	0.0228216	0.026971	0.0228216	0.033195	0.033195	0.0291667	0.0352697	0.0352697	0.0311203	0.0311203	0.0311203	0.033195	0.0311203	0.0311203	0.033195	0.0290456	0.0290456	0.0311203	0.0311203	0.0290456	0.031185	0.0311203	0.018711	0.00622407	0.00622407	0.00622407	0.00829876	0.00829876	0.016632	0.00622407	0.0124481	0.00622407	0.0145228	0.00622407	0.0124481	0.00414938		0.00856706	0.00850382	0.0080692	0.0084667
Amblyomma_variegatum_ZMB_ZML71	0.0977131	0.0497925	0.060166	0.0477178	0.0477178	0.0477178	0.0477178	0.0477178	0.0311203	0.0352697	0.0352697	0.0124481	0.0124481	0.0416667	0.0103734	0.00622407	0.00622407	0.00622407	0.00622407	0.00829876	0.00622407	0.00622407	0.00829876	0.00829876	0.00829876	0.00622407	0.00622407	0.00829876	0.00831601	0.0103734	0.04158	0.0311203	0.0311203	0.0311203	0.033195	0.033195	0.033264	0.0311203	0.0290456	0.0311203	0.0311203	0.0311203	0.0290456	0.033195	0.0373444		0.00495657	0.00912595	0.00919577
Amblyomma_variegatum_ZMB_ZMN100	0.0977131	0.0497925	0.0643154	0.0477178	0.0477178	0.0477178	0.0477178	0.0477178	0.0311203	0.0352697	0.0352697	0.00414938	0.00414938	0.0416667	0.0103734	0.0145228	0.0103734	0.0103734	0.0103734	0.0124481	0.0103734	0.0103734	0.00829876	0.0124481	0.0124481	0.0103734	0.0103734	0.0124481	0.00831601	0.0145228	0.04158	0.0311203	0.0311203	0.0311203	0.033195	0.033195	0.033264	0.0311203	0.0290456	0.0311203	0.0311203	0.0311203	0.0290456	0.033195	0.0373444	0.0124481		0.00916448	0.00860539
Amblyomma_variegatum_ZMB_ZPC32	0.118503	0.00829876	0.0622407	0.00207469	0.00622407	0.00622407	0.00622407	0.00622407	0.026971	0.0311203	0.0311203	0.0456432	0.0456432	0.00833333	0.0477178	0.0477178	0.0435685	0.0435685	0.0435685	0.0456432	0.0435685	0.0435685	0.0456432	0.0414938	0.0414938	0.0435685	0.0435685	0.0414938	0.045738	0.0435685	0.04158	0.0311203	0.0311203	0.0311203	0.033195	0.033195	0.037422	0.0311203	0.033195	0.0311203	0.0352697	0.0311203	0.033195	0.033195	0.033195	0.0456432	0.0456432		0.00205921
Amblyomma_variegatum_ZMB_ZPC34	0.11875	0.010395	0.0644491	0.004158	0.00831601	0.00831601	0.00831601	0.00831601	0.027027	0.031185	0.031185	0.045738	0.045738	0.0104384	0.043659	0.047817	0.043659	0.043659	0.043659	0.045738	0.043659	0.043659	0.045738	0.04158	0.04158	0.043659	0.043659	0.04158	0.0416667	0.043659	0.04375	0.033264	0.033264	0.033264	0.035343	0.035343	0.0375	0.033264	0.033264	0.033264	0.035343	0.033264	0.033264	0.035343	0.035343	0.045738	0.04158	0.002079
Amblyomma_pomposum_Reference_Collection_M5	0.110187	0.0394191	0.0373444	0.033195	0.0373444	0.0373444	0.0373444	0.0373444	0.0207469	0.0248963	0.0207469	0.0311203	0.0311203	0.03125	0.033195	0.033195	0.0290456	0.0290456	0.0290456	0.0311203	0.0290456	0.0290456	0.0311203	0.026971	0.026971	0.0290456	0.0290456	0.026971	0.029106	0.0290456	0.016632	0.00414938	0.00414938	0.00414938	0.00622407	0.00207469	0.014553	0.00414938	0.0103734	0.00414938	0.0124481	0.00414938	0.0103734	0.00622407	0.00829876	0.0352697	0.0352697	0.0352697	0.037422
Amblyomma_pomposum_Reference_Collection_M2	0.116424	0.0414938	0.033195	0.0352697	0.0394191	0.0394191	0.0394191	0.0394191	0.0248963	0.0290456	0.0248963	0.0352697	0.0352697	0.0333333	0.0373444	0.0373444	0.033195	0.033195	0.033195	0.0352697	0.033195	0.033195	0.0352697	0.0311203	0.0311203	0.033195	0.033195	0.0311203	0.033264	0.033195	0.02079	0.00829876	0.00829876	0.00829876	0.0103734	0.0103734	0.018711	0.00829876	0.0145228	0.00829876	0.0165975	0.00829876	0.0145228	0.00622407	0.00622407	0.0394191	0.0394191	0.0373444	0.039501
Amblyomma_pomposum_Reference_Collection_M1	0.114345	0.0414938	0.0394191	0.0352697	0.0394191	0.0394191	0.0394191	0.0394191	0.0228216	0.026971	0.0228216	0.033195	0.033195	0.0333333	0.0352697	0.0352697	0.0311203	0.0311203	0.0311203	0.033195	0.0311203	0.0311203	0.033195	0.0290456	0.0290456	0.0311203	0.0311203	0.0290456	0.031185	0.0311203	0.018711	0.00622407	0.00622407	0.00622407	0.00829876	0.00829876	0.016632	0.00622407	0.0124481	0.00622407	0.0145228	0.00622407	0.0124481	0.00414938	0.00622407	0.0373444	0.0373444	0.0373444	0.039501
Amblyomma_hebraeum_ZWE_ZiMK12	0.196242	0.133333	0.15625	0.135417	0.13125	0.13125	0.13125	0.13125	0.13125	0.13125	0.127083	0.135417	0.135417	0.138075	0.133333	0.133333	0.133333	0.133333	0.133333	0.135417	0.133333	0.133333	0.135417	0.135417	0.135417	0.133333	0.133333	0.135417	0.129436	0.1375	0.141962	0.129167	0.129167	0.129167	0.13125	0.129167	0.133612	0.129167	0.129167	0.129167	0.13125	0.129167	0.129167	0.13125	0.129167	0.135417	0.135417	0.1375	0.135699
Amblyomma_hebraeum_MOZ_MIInr018	0.197917	0.135135	0.153846	0.137214	0.133056	0.133056	0.133056	0.133056	0.133056	0.133056	0.128898	0.137214	0.137214	0.139875	0.135135	0.135135	0.135135	0.135135	0.135135	0.137214	0.135135	0.135135	0.137214	0.137214	0.137214	0.135135	0.135135	0.137214	0.13125	0.139293	0.14375	0.130977	0.130977	0.130977	0.130977	0.130977	0.135417	0.130977	0.130977	0.130977	0.133056	0.130977	0.130977	0.133056	0.130977	0.137214	0.137214	0.139293	0.1375
Amblyomma_hebraeum_MOZ_MIMas056	0.195833	0.137214	0.158004	0.139293	0.135135	0.135135	0.135135	0.135135	0.135135	0.135135	0.130977	0.139293	0.139293	0.141962	0.137214	0.137214	0.137214	0.137214	0.137214	0.139293	0.137214	0.137214	0.139293	0.139293	0.139293	0.137214	0.137214	0.139293	0.133333	0.141372	0.145833	0.133056	0.133056	0.133056	0.135135	0.133056	0.1375	0.133056	0.133056	0.133056	0.135135	0.133056	0.133056	0.135135	0.133056	0.139293	0.139293	0.141372	0.139583
Amblyomma_hebraeum_MOZ_MGM076	0.19375	0.135135	0.155925	0.137214	0.133056	0.133056	0.133056	0.133056	0.133056	0.133056	0.128898	0.137214	0.137214	0.139875	0.135135	0.135135	0.135135	0.135135	0.135135	0.137214	0.135135	0.135135	0.137214	0.137214	0.137214	0.135135	0.135135	0.137214	0.13125	0.139293	0.14375	0.130977	0.130977	0.130977	0.133056	0.130977	0.135417	0.130977	0.130977	0.130977	0.133056	0.130977	0.130977	0.133056	0.130977	0.137214	0.137214	0.139293	0.1375
Amblyomma_hebraeum_MOZ_MSChi359	0.191667	0.133056	0.153846	0.135135	0.130977	0.130977	0.130977	0.130977	0.130977	0.130977	0.126819	0.135135	0.135135	0.137787	0.133056	0.133056	0.133056	0.133056	0.133056	0.135135	0.133056	0.133056	0.135135	0.135135	0.135135	0.133056	0.133056	0.135135	0.129167	0.137214	0.141667	0.128898	0.128898	0.128898	0.126819	0.128898	0.133333	0.128898	0.128898	0.128898	0.130977	0.128898	0.128898	0.130977	0.128898	0.135135	0.135135	0.137214	0.135417
Amblyomma_hebrarum_ZAF_RSAKE39	0.195833	0.133056	0.153846	0.135135	0.130977	0.130977	0.130977	0.130977	0.130977	0.130977	0.126819	0.135135	0.135135	0.137787	0.133056	0.133056	0.133056	0.133056	0.133056	0.135135	0.133056	0.133056	0.135135	0.135135	0.135135	0.133056	0.133056	0.135135	0.129167	0.137214	0.141667	0.128898	0.128898	0.128898	0.126819	0.128898	0.133333	0.128898	0.128898	0.128898	0.130977	0.128898	0.128898	0.130977	0.128898	0.135135	0.135135	0.137214	0.135417
Amblyomma_hebraeum_MOZ_MGB321	0.191667	0.133056	0.158004	0.135135	0.130977	0.130977	0.130977	0.130977	0.130977	0.130977	0.126819	0.135135	0.135135	0.137787	0.133056	0.133056	0.133056	0.133056	0.133056	0.135135	0.133056	0.133056	0.135135	0.135135	0.135135	0.133056	0.133056	0.135135	0.129167	0.137214	0.141667	0.128898	0.128898	0.128898	0.130977	0.128898	0.133333	0.128898	0.128898	0.128898	0.130977	0.128898	0.128898	0.130977	0.128898	0.135135	0.135135	0.137214	0.135417
Amblyomma_hebraeum_MOZ_MGB436	0.191667	0.133056	0.158004	0.135135	0.130977	0.130977	0.130977	0.130977	0.130977	0.130977	0.126819	0.135135	0.135135	0.137787	0.133056	0.133056	0.133056	0.133056	0.133056	0.135135	0.133056	0.133056	0.135135	0.135135	0.135135	0.133056	0.133056	0.135135	0.129167	0.137214	0.141667	0.128898	0.128898	0.128898	0.130977	0.128898	0.133333	0.128898	0.128898	0.128898	0.130977	0.128898	0.128898	0.130977	0.128898	0.135135	0.135135	0.137214	0.135417
Amblyomma_hebraeum_MOZ_MGG285	0.191667	0.133056	0.158004	0.135135	0.130977	0.130977	0.130977	0.130977	0.130977	0.130977	0.126819	0.135135	0.135135	0.137787	0.133056	0.133056	0.133056	0.133056	0.133056	0.135135	0.133056	0.133056	0.135135	0.135135	0.135135	0.133056	0.133056	0.135135	0.129167	0.137214	0.141667	0.128898	0.128898	0.128898	0.130977	0.128898	0.133333	0.128898	0.128898	0.128898	0.130977	0.128898	0.128898	0.130977	0.128898	0.135135	0.135135	0.137214	0.135417
Amblyomma_hebraeum_MOZ_MIHem405	0.191667	0.133056	0.158004	0.135135	0.130977	0.130977	0.130977	0.130977	0.130977	0.130977	0.126819	0.135135	0.135135	0.137787	0.133056	0.133056	0.133056	0.133056	0.133056	0.135135	0.133056	0.133056	0.135135	0.135135	0.135135	0.133056	0.133056	0.135135	0.129167	0.137214	0.141667	0.128898	0.128898	0.128898	0.130977	0.128898	0.133333	0.128898	0.128898	0.128898	0.130977	0.128898	0.128898	0.130977	0.128898	0.135135	0.135135	0.137214	0.135417
Amblyomma_hebraeum_ZWE_ZiMS002	0.19375	0.130977	0.155925	0.133056	0.128898	0.128898	0.128898	0.128898	0.128898	0.128898	0.12474	0.133056	0.133056	0.135699	0.130977	0.130977	0.130977	0.130977	0.130977	0.133056	0.130977	0.130977	0.133056	0.133056	0.133056	0.130977	0.130977	0.133056	0.127083	0.135135	0.139583	0.126819	0.126819	0.126819	0.128898	0.126819	0.13125	0.126819	0.126819	0.126819	0.128898	0.126819	0.126819	0.128898	0.126819	0.133056	0.133056	0.135135	0.133333
Amblyomma_hebraeum_ZWE_ZiMMw57	0.191667	0.133056	0.158004	0.135135	0.130977	0.130977	0.130977	0.130977	0.130977	0.130977	0.126819	0.135135	0.135135	0.137787	0.133056	0.133056	0.133056	0.133056	0.133056	0.135135	0.133056	0.133056	0.135135	0.135135	0.135135	0.133056	0.133056	0.135135	0.129167	0.137214	0.141667	0.128898	0.128898	0.128898	0.130977	0.128898	0.133333	0.128898	0.128898	0.128898	0.130977	0.128898	0.128898	0.130977	0.128898	0.135135	0.135135	0.137214	0.135417
Amblyomma_hebraeum_ZWE_ZiMK006	0.191667	0.133056	0.158004	0.135135	0.130977	0.130977	0.130977	0.130977	0.130977	0.130977	0.126819	0.135135	0.135135	0.137787	0.133056	0.133056	0.133056	0.133056	0.133056	0.135135	0.133056	0.133056	0.135135	0.135135	0.135135	0.133056	0.133056	0.135135	0.129167	0.137214	0.141667	0.128898	0.128898	0.128898	0.130977	0.128898	0.133333	0.128898	0.128898	0.128898	0.130977	0.128898	0.128898	0.130977	0.128898	0.135135	0.135135	0.137214	0.135417
Amblyomma_hebraeum_ZWE_ZiMG016	0.191667	0.133056	0.158004	0.135135	0.130977	0.130977	0.130977	0.130977	0.130977	0.130977	0.126819	0.135135	0.135135	0.137787	0.133056	0.133056	0.133056	0.133056	0.133056	0.135135	0.133056	0.133056	0.135135	0.135135	0.135135	0.133056	0.133056	0.135135	0.129167	0.137214	0.141667	0.128898	0.128898	0.128898	0.130977	0.128898	0.133333	0.128898	0.128898	0.128898	0.130977	0.128898	0.128898	0.130977	0.128898	0.135135	0.135135	0.137214	0.135417
Amblyomma_hebraeum_ZAF_RSAMM28	0.191667	0.133056	0.158004	0.135135	0.130977	0.130977	0.130977	0.130977	0.130977	0.130977	0.126819	0.135135	0.135135	0.137787	0.133056	0.133056	0.133056	0.133056	0.133056	0.135135	0.133056	0.133056	0.135135	0.135135	0.135135	0.133056	0.133056	0.135135	0.129167	0.137214	0.141667	0.128898	0.128898	0.128898	0.130977	0.128898	0.133333	0.128898	0.128898	0.128898	0.130977	0.128898	0.128898	0.130977	0.128898	0.135135	0.135135	0.137214	0.135417
Amblyomma_hebraeum_ZAF_RSAMM056	0.191667	0.133056	0.158004	0.135135	0.130977	0.130977	0.130977	0.130977	0.130977	0.130977	0.126819	0.135135	0.135135	0.137787	0.133056	0.133056	0.133056	0.133056	0.133056	0.135135	0.133056	0.133056	0.135135	0.135135	0.135135	0.133056	0.133056	0.135135	0.129167	0.137214	0.141667	0.128898	0.128898	0.128898	0.130977	0.128898	0.133333	0.128898	0.128898	0.128898	0.130977	0.128898	0.128898	0.130977	0.128898	0.135135	0.135135	0.137214	0.135417
Amblyomma_hebraeum_ZAF_RSAMM044	0.191667	0.133056	0.158004	0.135135	0.130977	0.130977	0.130977	0.130977	0.130977	0.130977	0.126819	0.135135	0.135135	0.137787	0.133056	0.133056	0.133056	0.133056	0.133056	0.135135	0.133056	0.133056	0.135135	0.135135	0.135135	0.133056	0.133056	0.135135	0.129167	0.137214	0.141667	0.128898	0.128898	0.128898	0.130977	0.128898	0.133333	0.128898	0.128898	0.128898	0.130977	0.128898	0.128898	0.130977	0.128898	0.135135	0.135135	0.137214	0.135417
Amblyomma_hebraeum_ZAF_RSAMM035	0.191667	0.133056	0.158004	0.135135	0.130977	0.130977	0.130977	0.130977	0.130977	0.130977	0.126819	0.135135	0.135135	0.137787	0.133056	0.133056	0.133056	0.133056	0.133056	0.135135	0.133056	0.133056	0.135135	0.135135	0.135135	0.133056	0.133056	0.135135	0.129167	0.137214	0.141667	0.128898	0.128898	0.128898	0.130977	0.128898	0.133333	0.128898	0.128898	0.128898	0.130977	0.128898	0.128898	0.130977	0.128898	0.135135	0.135135	0.137214	0.135417
Amblyomma_hebraeum_ZAF_RSAMM028	0.19375	0.135135	0.160083	0.137214	0.133056	0.133056	0.133056	0.133056	0.133056	0.133056	0.12474	0.137214	0.137214	0.139875	0.135135	0.135135	0.135135	0.135135	0.135135	0.133056	0.135135	0.135135	0.137214	0.137214	0.137214	0.135135	0.135135	0.137214	0.13125	0.139293	0.14375	0.130977	0.130977	0.130977	0.133056	0.130977	0.135417	0.130977	0.130977	0.130977	0.133056	0.130977	0.130977	0.133056	0.130977	0.137214	0.137214	0.139293	0.1375
Amblyomma_hebraeum_ZAF_RSAMM055	0.191667	0.133056	0.158004	0.135135	0.130977	0.130977	0.130977	0.130977	0.130977	0.130977	0.126819	0.135135	0.135135	0.137787	0.133056	0.133056	0.133056	0.133056	0.133056	0.135135	0.133056	0.133056	0.135135	0.135135	0.135135	0.133056	0.133056	0.135135	0.129167	0.137214	0.141667	0.128898	0.128898	0.128898	0.130977	0.128898	0.133333	0.128898	0.128898	0.128898	0.130977	0.128898	0.128898	0.130977	0.128898	0.135135	0.135135	0.137214	0.135417
Amblyomma_hebraeum_ZAF_RSAMM003	0.191667	0.133056	0.158004	0.135135	0.130977	0.130977	0.130977	0.130977	0.130977	0.130977	0.126819	0.135135	0.135135	0.137787	0.133056	0.133056	0.133056	0.133056	0.133056	0.135135	0.133056	0.133056	0.135135	0.135135	0.135135	0.133056	0.133056	0.135135	0.129167	0.137214	0.141667	0.128898	0.128898	0.128898	0.130977	0.128898	0.133333	0.128898	0.128898	0.128898	0.130977	0.128898	0.128898	0.130977	0.128898	0.135135	0.135135	0.137214	0.135417
Amblyomma_hebraeum_ZAF_RSALU022	0.191667	0.133056	0.158004	0.135135	0.130977	0.130977	0.130977	0.130977	0.130977	0.130977	0.126819	0.135135	0.135135	0.137787	0.133056	0.133056	0.133056	0.133056	0.133056	0.135135	0.133056	0.133056	0.135135	0.135135	0.135135	0.133056	0.133056	0.135135	0.129167	0.137214	0.141667	0.128898	0.128898	0.128898	0.130977	0.128898	0.133333	0.128898	0.128898	0.128898	0.130977	0.128898	0.128898	0.130977	0.128898	0.135135	0.135135	0.137214	0.135417
Amblyomma_hebraeum_ZAF_RSALL034	0.19375	0.135135	0.160083	0.137214	0.133056	0.133056	0.133056	0.133056	0.133056	0.133056	0.128898	0.137214	0.137214	0.139875	0.135135	0.135135	0.135135	0.135135	0.135135	0.137214	0.135135	0.135135	0.137214	0.137214	0.137214	0.135135	0.135135	0.137214	0.13125	0.139293	0.14375	0.130977	0.130977	0.130977	0.133056	0.130977	0.135417	0.130977	0.130977	0.130977	0.133056	0.130977	0.130977	0.133056	0.130977	0.137214	0.137214	0.139293	0.1375
Amblyomma_hebraeum_ZAF_RSALL023	0.191667	0.133056	0.158004	0.135135	0.130977	0.130977	0.130977	0.130977	0.130977	0.130977	0.126819	0.135135	0.135135	0.137787	0.133056	0.133056	0.133056	0.133056	0.133056	0.135135	0.133056	0.133056	0.135135	0.135135	0.135135	0.133056	0.133056	0.135135	0.129167	0.137214	0.141667	0.128898	0.128898	0.128898	0.130977	0.128898	0.133333	0.128898	0.128898	0.128898	0.130977	0.128898	0.128898	0.130977	0.128898	0.135135	0.135135	0.137214	0.135417
Amblyomma_hebraeum_ZAF_RSALL016	0.191667	0.133056	0.158004	0.135135	0.130977	0.130977	0.130977	0.130977	0.130977	0.130977	0.126819	0.135135	0.135135	0.137787	0.133056	0.133056	0.133056	0.133056	0.133056	0.135135	0.133056	0.133056	0.135135	0.135135	0.135135	0.133056	0.133056	0.135135	0.129167	0.137214	0.141667	0.128898	0.128898	0.128898	0.130977	0.128898	0.133333	0.128898	0.128898	0.128898	0.130977	0.128898	0.128898	0.130977	0.128898	0.135135	0.135135	0.137214	0.135417
Amblyomma_hebraeum_MOZ_MMMoa155	0.195833	0.133056	0.153846	0.130977	0.130977	0.130977	0.130977	0.130977	0.126819	0.126819	0.122661	0.135135	0.135135	0.133612	0.133056	0.133056	0.133056	0.133056	0.133056	0.135135	0.133056	0.133056	0.135135	0.130977	0.130977	0.133056	0.133056	0.130977	0.129167	0.133056	0.1375	0.12474	0.12474	0.12474	0.126819	0.12474	0.129167	0.12474	0.12474	0.12474	0.126819	0.12474	0.12474	0.126819	0.12474	0.135135	0.135135	0.133056	0.13125
Amblyomma_hebraeum_MOZ_MSChi037	0.191667	0.133056	0.158004	0.135135	0.130977	0.130977	0.130977	0.130977	0.130977	0.130977	0.126819	0.135135	0.135135	0.137787	0.133056	0.133056	0.133056	0.133056	0.133056	0.135135	0.133056	0.133056	0.135135	0.135135	0.135135	0.133056	0.133056	0.135135	0.129167	0.137214	0.141667	0.128898	0.128898	0.128898	0.130977	0.128898	0.133333	0.128898	0.128898	0.128898	0.130977	0.128898	0.128898	0.130977	0.128898	0.135135	0.135135	0.137214	0.135417
Amblyomma_hebraeum_MOZ_MSChi222	0.195833	0.133056	0.153846	0.130977	0.130977	0.130977	0.130977	0.130977	0.126819	0.126819	0.122661	0.135135	0.135135	0.133612	0.133056	0.133056	0.133056	0.133056	0.133056	0.135135	0.133056	0.133056	0.135135	0.130977	0.130977	0.133056	0.133056	0.130977	0.129167	0.133056	0.1375	0.12474	0.12474	0.12474	0.126819	0.12474	0.129167	0.12474	0.12474	0.12474	0.126819	0.12474	0.12474	0.126819	0.12474	0.135135	0.135135	0.133056	0.13125
Amblyomma_hebraeum_ZAF_RSAKE014	0.191667	0.133056	0.158004	0.135135	0.130977	0.130977	0.130977	0.130977	0.130977	0.130977	0.126819	0.135135	0.135135	0.137787	0.133056	0.133056	0.133056	0.133056	0.133056	0.135135	0.133056	0.133056	0.135135	0.135135	0.135135	0.133056	0.133056	0.135135	0.129167	0.137214	0.141667	0.128898	0.128898	0.128898	0.130977	0.128898	0.133333	0.128898	0.128898	0.128898	0.130977	0.128898	0.128898	0.130977	0.128898	0.135135	0.135135	0.137214	0.135417
Amblyomma_hebraeum_ZAF_RSAKE029	0.19375	0.130977	0.155925	0.133056	0.128898	0.128898	0.128898	0.128898	0.128898	0.128898	0.12474	0.133056	0.133056	0.135699	0.130977	0.130977	0.130977	0.130977	0.130977	0.133056	0.130977	0.130977	0.133056	0.133056	0.133056	0.130977	0.130977	0.133056	0.127083	0.135135	0.139583	0.126819	0.126819	0.126819	0.128898	0.126819	0.13125	0.126819	0.126819	0.126819	0.128898	0.126819	0.126819	0.128898	0.126819	0.133056	0.133056	0.135135	0.133333
Amblyomma_hebraeum_ZAF_RSALL009	0.191667	0.133056	0.158004	0.135135	0.130977	0.130977	0.130977	0.130977	0.130977	0.130977	0.126819	0.135135	0.135135	0.137787	0.133056	0.133056	0.133056	0.133056	0.133056	0.135135	0.133056	0.133056	0.135135	0.135135	0.135135	0.133056	0.133056	0.135135	0.129167	0.137214	0.141667	0.128898	0.128898	0.128898	0.130977	0.128898	0.133333	0.128898	0.128898	0.128898	0.130977	0.128898	0.128898	0.130977	0.128898	0.135135	0.135135	0.137214	0.135417
Amblyomma_hebraeum_ZAF_RSALL007	0.191667	0.133056	0.158004	0.135135	0.130977	0.130977	0.130977	0.130977	0.130977	0.130977	0.126819	0.135135	0.135135	0.137787	0.133056	0.133056	0.133056	0.133056	0.133056	0.135135	0.133056	0.133056	0.135135	0.135135	0.135135	0.133056	0.133056	0.135135	0.129167	0.137214	0.141667	0.128898	0.128898	0.128898	0.130977	0.128898	0.133333	0.128898	0.128898	0.128898	0.130977	0.128898	0.128898	0.130977	0.128898	0.135135	0.135135	0.137214	0.135417
Amblyomma_hebraeum_ZAF_RSAKU070	0.191667	0.133056	0.158004	0.135135	0.130977	0.130977	0.130977	0.130977	0.130977	0.130977	0.126819	0.135135	0.135135	0.137787	0.133056	0.133056	0.133056	0.133056	0.133056	0.135135	0.133056	0.133056	0.135135	0.135135	0.135135	0.133056	0.133056	0.135135	0.129167	0.137214	0.141667	0.128898	0.128898	0.128898	0.130977	0.128898	0.133333	0.128898	0.128898	0.128898	0.130977	0.128898	0.128898	0.130977	0.128898	0.135135	0.135135	0.137214	0.135417
Amblyomma_hebraeum_ZAF_RSAKE034	0.195833	0.133056	0.153846	0.130977	0.130977	0.130977	0.130977	0.130977	0.126819	0.126556	0.122661	0.135135	0.135135	0.133612	0.133056	0.133056	0.133056	0.133056	0.13278	0.135135	0.133056	0.133056	0.135135	0.130977	0.130977	0.133056	0.133056	0.130977	0.129167	0.133056	0.1375	0.124481	0.124481	0.124481	0.126556	0.12474	0.129167	0.12474	0.12474	0.12474	0.126819	0.12474	0.12474	0.126819	0.12474	0.135135	0.135135	0.133056	0.13125
Amblyomma_hebraeum_ZAF_RSALL040	0.19375	0.135135	0.160083	0.137214	0.133056	0.133056	0.133056	0.133056	0.133056	0.13278	0.12474	0.137214	0.137214	0.139875	0.135135	0.135135	0.135135	0.135135	0.134855	0.133056	0.135135	0.135135	0.137214	0.137214	0.137214	0.135135	0.135135	0.137214	0.13125	0.139293	0.14375	0.130705	0.130705	0.130705	0.13278	0.130977	0.135417	0.130977	0.130977	0.130977	0.133056	0.130977	0.130977	0.133056	0.130977	0.137214	0.137214	0.139293	0.1375
Amblyomma_hebraeum_ZAF_RSAMM013	0.191667	0.133056	0.158004	0.135135	0.130977	0.130977	0.130977	0.130977	0.130977	0.130705	0.126819	0.135135	0.135135	0.137787	0.133056	0.133056	0.133056	0.133056	0.13278	0.135135	0.133056	0.133056	0.135135	0.135135	0.135135	0.133056	0.133056	0.135135	0.129167	0.137214	0.141667	0.128631	0.128631	0.128631	0.130705	0.128898	0.133333	0.128898	0.128898	0.128898	0.130977	0.128898	0.128898	0.130977	0.128898	0.135135	0.135135	0.137214	0.135417
Amblyomma_hebraeum_ZWE_ZiMC004	0.19375	0.130977	0.155925	0.133056	0.128898	0.128898	0.128898	0.128898	0.128898	0.128631	0.12474	0.133056	0.133056	0.135699	0.130977	0.130977	0.130977	0.130977	0.130705	0.133056	0.130977	0.130977	0.133056	0.133056	0.133056	0.130977	0.130977	0.133056	0.127083	0.135135	0.139583	0.126556	0.126556	0.126556	0.128631	0.126819	0.13125	0.126819	0.126819	0.126819	0.128898	0.126819	0.126819	0.128898	0.126819	0.133056	0.133056	0.135135	0.133333
Amblyomma_hebraeum_MOZ_MMMag012	0.191667	0.133056	0.158004	0.135135	0.130977	0.130977	0.130977	0.130977	0.130977	0.130977	0.126819	0.135135	0.135135	0.137787	0.133056	0.133056	0.133056	0.133056	0.133056	0.135135	0.133056	0.133056	0.135135	0.135135	0.135135	0.133056	0.133056	0.135135	0.129167	0.137214	0.141667	0.128898	0.128898	0.128898	0.130977	0.128898	0.133333	0.128898	0.128898	0.128898	0.130977	0.128898	0.128898	0.130977	0.128898	0.135135	0.135135	0.137214	0.135417
Amblyomma_hebraeum_MOZ_MMGa044	0.191667	0.133056	0.158004	0.135135	0.130977	0.130977	0.130977	0.130977	0.130977	0.130977	0.126819	0.135135	0.135135	0.137787	0.133056	0.133056	0.133056	0.133056	0.133056	0.135135	0.133056	0.133056	0.135135	0.135135	0.135135	0.133056	0.133056	0.135135	0.129167	0.137214	0.141667	0.128898	0.128898	0.128898	0.130977	0.128898	0.133333	0.128898	0.128898	0.128898	0.130977	0.128898	0.128898	0.130977	0.128898	0.135135	0.135135	0.137214	0.135417
Amblyomma_hebraeum_MOZ_MIMas168	0.191667	0.133056	0.158004	0.135135	0.130977	0.130977	0.130977	0.130977	0.130977	0.130977	0.126819	0.135135	0.135135	0.137787	0.133056	0.133056	0.133056	0.133056	0.133056	0.135135	0.133056	0.133056	0.135135	0.135135	0.135135	0.133056	0.133056	0.135135	0.129167	0.137214	0.141667	0.128898	0.128898	0.128898	0.130977	0.128898	0.133333	0.128898	0.128898	0.128898	0.130977	0.128898	0.128898	0.130977	0.128898	0.135135	0.135135	0.137214	0.135417
Amblyomma_hebraeum_ZAF_RSAKU010	0.197917	0.135135	0.155925	0.133056	0.133056	0.133056	0.133056	0.133056	0.128898	0.128898	0.120582	0.137214	0.137214	0.135699	0.135135	0.135135	0.135135	0.135135	0.135135	0.133056	0.135135	0.135135	0.137214	0.133056	0.133056	0.135135	0.135135	0.133056	0.13125	0.135135	0.139583	0.126819	0.126819	0.126819	0.128898	0.126819	0.13125	0.126819	0.126819	0.126819	0.128898	0.126819	0.126819	0.128898	0.126819	0.137214	0.137214	0.135135	0.133333
Amblyomma_hebraeum_ZAF_RSAKU020	0.189583	0.130977	0.155925	0.133056	0.128898	0.128898	0.128898	0.128898	0.128898	0.128898	0.12474	0.133056	0.133056	0.135699	0.130977	0.130977	0.130977	0.130977	0.130977	0.133056	0.130977	0.130977	0.133056	0.133056	0.133056	0.130977	0.130977	0.133056	0.127083	0.135135	0.139583	0.126819	0.126819	0.126819	0.128898	0.126819	0.13125	0.126819	0.126819	0.126819	0.128898	0.126819	0.126819	0.128898	0.126819	0.133056	0.133056	0.135135	0.133333
Amblyomma_hebraeum_ZAF_RSALL015	0.195833	0.137214	0.162162	0.139293	0.135135	0.135135	0.135135	0.135135	0.135135	0.135135	0.126819	0.139293	0.139293	0.141962	0.137214	0.137214	0.137214	0.137214	0.137214	0.135135	0.137214	0.137214	0.139293	0.139293	0.139293	0.137214	0.137214	0.139293	0.133333	0.141372	0.145833	0.133056	0.133056	0.133056	0.135135	0.133056	0.1375	0.133056	0.133056	0.133056	0.135135	0.133056	0.133056	0.135135	0.133056	0.139293	0.139293	0.141372	0.139583
Amblyomma_hebraeum_MOZ_MGC209	0.19375	0.135135	0.160083	0.137214	0.133056	0.133056	0.133056	0.133056	0.133056	0.133056	0.128898	0.137214	0.137214	0.139875	0.135135	0.135135	0.135135	0.135135	0.135135	0.137214	0.135135	0.135135	0.137214	0.137214	0.137214	0.135135	0.135135	0.137214	0.13125	0.139293	0.14375	0.130977	0.130977	0.130977	0.133056	0.130977	0.135417	0.130977	0.130977	0.130977	0.133056	0.130977	0.130977	0.133056	0.130977	0.137214	0.137214	0.139293	0.1375
Amblyomma_hebraeum_MOZ_MIHem332	0.19375	0.135135	0.160083	0.137214	0.133056	0.133056	0.133056	0.133056	0.133056	0.133056	0.128898	0.137214	0.137214	0.139875	0.135135	0.135135	0.135135	0.135135	0.135135	0.137214	0.135135	0.135135	0.137214	0.137214	0.137214	0.135135	0.135135	0.137214	0.13125	0.139293	0.14375	0.130977	0.130977	0.130977	0.133056	0.130977	0.135417	0.130977	0.130977	0.130977	0.133056	0.130977	0.130977	0.133056	0.130977	0.137214	0.137214	0.139293	0.1375
Amblyomma_hebraeum_ZWE_ZiMC006	0.19375	0.135135	0.160083	0.137214	0.133056	0.133056	0.133056	0.133056	0.133056	0.133056	0.128898	0.137214	0.137214	0.139875	0.135135	0.135135	0.135135	0.135135	0.135135	0.137214	0.135135	0.135135	0.137214	0.137214	0.137214	0.135135	0.135135	0.137214	0.13125	0.139293	0.14375	0.130977	0.130977	0.130977	0.133056	0.130977	0.135417	0.130977	0.130977	0.130977	0.133056	0.130977	0.130977	0.133056	0.130977	0.137214	0.137214	0.139293	0.1375
Amblyomma_hebraeum_ZAF_ON800825	0.208333	0.14553	0.16632	0.147609	0.143451	0.143451	0.143451	0.143451	0.143451	0.143451	0.137214	0.147609	0.147609	0.150313	0.14553	0.14553	0.14553	0.14553	0.14553	0.14553	0.14553	0.14553	0.147609	0.147609	0.147609	0.14553	0.14553	0.147609	0.141667	0.149688	0.152083	0.141372	0.141372	0.141372	0.143451	0.141372	0.14375	0.141372	0.141372	0.141372	0.143451	0.141372	0.141372	0.143451	0.141372	0.147609	0.147609	0.149688	0.147917
Amblyomma_hebraeum_ZAF_RSALL055	0.19375	0.130977	0.155925	0.133056	0.128898	0.128898	0.128898	0.128898	0.128898	0.128898	0.12474	0.133056	0.133056	0.135699	0.130977	0.130977	0.130977	0.130977	0.130977	0.133056	0.130977	0.130977	0.133056	0.133056	0.133056	0.130977	0.130977	0.133056	0.127083	0.135135	0.139583	0.126819	0.126819	0.126819	0.128898	0.126819	0.13125	0.126819	0.126819	0.126819	0.128898	0.126819	0.126819	0.128898	0.126819	0.133056	0.133056	0.135135	0.133333
Amblyomma_hebraeum_ZWE_ZiMC27	0.19375	0.130977	0.155925	0.133056	0.128898	0.128898	0.128898	0.128898	0.128898	0.128898	0.12474	0.133056	0.133056	0.135699	0.130977	0.130977	0.130977	0.130977	0.130977	0.133056	0.130977	0.130977	0.133056	0.133056	0.133056	0.130977	0.130977	0.133056	0.127083	0.135135	0.139583	0.126819	0.126819	0.126819	0.128898	0.126819	0.13125	0.126819	0.126819	0.126819	0.128898	0.126819	0.126819	0.128898	0.126819	0.133056	0.133056	0.135135	0.133333
Amblyomma_hebraeum_ZWE_ZiMG022	0.19375	0.130977	0.155925	0.133056	0.128898	0.128898	0.128898	0.128898	0.128898	0.128898	0.12474	0.133056	0.133056	0.135699	0.130977	0.130977	0.130977	0.130977	0.130977	0.133056	0.130977	0.130977	0.133056	0.133056	0.133056	0.130977	0.130977	0.133056	0.127083	0.135135	0.139583	0.126819	0.126819	0.126819	0.128898	0.126819	0.13125	0.126819	0.126819	0.126819	0.128898	0.126819	0.126819	0.128898	0.126819	0.133056	0.133056	0.135135	0.133333
Amblyomma_hebraeum_ZWE_ZiMZ49	0.19375	0.130977	0.155925	0.133056	0.128898	0.128898	0.128898	0.128898	0.128898	0.128898	0.12474	0.133056	0.133056	0.135699	0.130977	0.130977	0.130977	0.130977	0.130977	0.133056	0.130977	0.130977	0.133056	0.133056	0.133056	0.130977	0.130977	0.133056	0.127083	0.135135	0.139583	0.126819	0.126819	0.126819	0.128898	0.126819	0.13125	0.126819	0.126819	0.126819	0.128898	0.126819	0.126819	0.128898	0.126819	0.133056	0.133056	0.135135	0.133333
Amblyomma_hebraeum_MOZ_MMMan104	0.19375	0.130977	0.155925	0.133056	0.128898	0.128898	0.128898	0.128898	0.128898	0.128898	0.12474	0.133056	0.133056	0.135699	0.130977	0.130977	0.130977	0.130977	0.130977	0.133056	0.130977	0.130977	0.133056	0.133056	0.133056	0.130977	0.130977	0.133056	0.127083	0.135135	0.139583	0.126819	0.126819	0.126819	0.128898	0.126819	0.13125	0.126819	0.126819	0.126819	0.128898	0.126819	0.126819	0.128898	0.126819	0.133056	0.133056	0.135135	0.133333
Amblyomma_hebraeum_MOZ_MSChi286	0.195833	0.133056	0.158004	0.135135	0.130977	0.130977	0.130977	0.130977	0.130977	0.130977	0.126819	0.135135	0.135135	0.137787	0.133056	0.133056	0.133056	0.133056	0.133056	0.135135	0.133056	0.133056	0.135135	0.135135	0.135135	0.133056	0.133056	0.135135	0.129167	0.137214	0.141667	0.128898	0.128898	0.128898	0.130977	0.128898	0.133333	0.128898	0.128898	0.128898	0.130977	0.128898	0.128898	0.130977	0.128898	0.135135	0.135135	0.137214	0.135417
Amblyomma_hebraeum_MOZ_MSChi300	0.19375	0.130977	0.155925	0.133056	0.128898	0.128898	0.128898	0.128898	0.128898	0.128898	0.12474	0.133056	0.133056	0.135699	0.130977	0.130977	0.130977	0.130977	0.130977	0.133056	0.130977	0.130977	0.133056	0.133056	0.133056	0.130977	0.130977	0.133056	0.127083	0.135135	0.139583	0.126819	0.126819	0.126819	0.128898	0.126819	0.13125	0.126819	0.126819	0.126819	0.128898	0.126819	0.126819	0.128898	0.126819	0.133056	0.133056	0.135135	0.133333
Amblyomma_hebraeum_MOZ_MMMoa106	0.197917	0.139293	0.160083	0.141372	0.137214	0.137214	0.137214	0.137214	0.137214	0.137214	0.133056	0.141372	0.141372	0.14405	0.139293	0.139293	0.139293	0.139293	0.139293	0.141372	0.139293	0.139293	0.141372	0.141372	0.141372	0.139293	0.139293	0.141372	0.135417	0.143451	0.147917	0.135135	0.135135	0.135135	0.137214	0.135135	0.139583	0.135135	0.135135	0.135135	0.137214	0.135135	0.135135	0.137214	0.135135	0.141372	0.141372	0.143451	0.141667
Amblyomma_hebraeum_MOZ_MGM122	0.2	0.141372	0.147609	0.143451	0.139293	0.139293	0.139293	0.139293	0.139293	0.139293	0.135135	0.143451	0.143451	0.141962	0.141372	0.141372	0.141372	0.141372	0.141372	0.143451	0.141372	0.141372	0.143451	0.143451	0.143451	0.141372	0.141372	0.143451	0.1375	0.14553	0.15	0.137214	0.137214	0.137214	0.135135	0.137214	0.141667	0.137214	0.137214	0.137214	0.139293	0.137214	0.137214	0.139293	0.139293	0.143451	0.143451	0.14553	0.14375
Amblyomma_eburneum_MOZ_MSMun628	0.191667	0.14553	0.16632	0.143451	0.143451	0.143451	0.143451	0.143451	0.139293	0.143451	0.135135	0.141372	0.141372	0.146138	0.143451	0.143451	0.143451	0.143451	0.143451	0.14553	0.143451	0.143451	0.14553	0.141372	0.141372	0.143451	0.143451	0.141372	0.139583	0.143451	0.15	0.137214	0.137214	0.137214	0.139293	0.137214	0.141667	0.137214	0.137214	0.137214	0.139293	0.137214	0.137214	0.139293	0.137214	0.141372	0.137214	0.141372	0.139583
Amblyomma_eburneum_MOZ_MSMun1032	0.1875	0.141372	0.16632	0.139293	0.139293	0.139293	0.139293	0.139293	0.139293	0.143451	0.135135	0.141372	0.141372	0.141962	0.143451	0.143451	0.143451	0.143451	0.143451	0.14553	0.143451	0.143451	0.14553	0.141372	0.141372	0.143451	0.143451	0.141372	0.139583	0.143451	0.15	0.137214	0.137214	0.137214	0.139293	0.137214	0.141667	0.137214	0.137214	0.137214	0.139293	0.137214	0.137214	0.139293	0.139293	0.14553	0.141372	0.141372	0.139583
Amblyomma_eburneum_MOZ_MSMun1026	0.183333	0.139293	0.168399	0.141372	0.137214	0.137214	0.137214	0.137214	0.141372	0.14553	0.137214	0.139293	0.139293	0.14405	0.141372	0.141372	0.141372	0.141372	0.141372	0.143451	0.141372	0.141372	0.143451	0.143451	0.143451	0.141372	0.141372	0.143451	0.1375	0.14553	0.152083	0.139293	0.139293	0.139293	0.141372	0.139293	0.14375	0.139293	0.139293	0.139293	0.141372	0.139293	0.139293	0.141372	0.141372	0.143451	0.139293	0.143451	0.141667
Amblyomma_eburneum_MOZ_MSMun1012	0.1875	0.141372	0.162162	0.139293	0.139293	0.139293	0.139293	0.139293	0.135135	0.139293	0.128898	0.137214	0.137214	0.141962	0.139293	0.139293	0.139293	0.139293	0.139293	0.139293	0.139293	0.139293	0.141372	0.137214	0.137214	0.139293	0.139293	0.137214	0.135417	0.139293	0.145833	0.133056	0.133056	0.133056	0.135135	0.133056	0.1375	0.133056	0.133056	0.133056	0.135135	0.133056	0.133056	0.135135	0.133056	0.141372	0.137214	0.141372	0.139583
Amblyomma_eburneum_MOZ_MSMun1039	0.183333	0.137214	0.158004	0.135135	0.135135	0.135135	0.135135	0.135135	0.130977	0.135135	0.126819	0.133056	0.133056	0.137787	0.135135	0.135135	0.135135	0.135135	0.135135	0.137214	0.135135	0.135135	0.137214	0.133056	0.133056	0.135135	0.135135	0.133056	0.133333	0.135135	0.14375	0.130977	0.130977	0.130977	0.133056	0.130977	0.133333	0.130977	0.128898	0.130977	0.130977	0.130977	0.128898	0.133056	0.130977	0.137214	0.133056	0.137214	0.135417
Amblyomma_eburneum_MOZ_MSMun460	0.185417	0.139293	0.160083	0.137214	0.137214	0.137214	0.137214	0.137214	0.133056	0.137214	0.128898	0.135135	0.135135	0.139875	0.137214	0.137214	0.137214	0.137214	0.137214	0.139293	0.137214	0.137214	0.139293	0.135135	0.135135	0.137214	0.137214	0.135135	0.133333	0.137214	0.14375	0.130977	0.130977	0.130977	0.133056	0.130977	0.135417	0.130977	0.130977	0.130977	0.133056	0.130977	0.130977	0.133056	0.130977	0.139293	0.135135	0.139293	0.1375
Amblyomma_eburneum_MOZ_MSMun472	0.185417	0.139293	0.160083	0.137214	0.137214	0.137214	0.137214	0.137214	0.133056	0.137214	0.128898	0.135135	0.135135	0.139875	0.137214	0.137214	0.137214	0.137214	0.137214	0.139293	0.137214	0.137214	0.139293	0.135135	0.135135	0.137214	0.137214	0.135135	0.133333	0.137214	0.14375	0.130977	0.130977	0.130977	0.133056	0.130977	0.135417	0.130977	0.130977	0.130977	0.133056	0.130977	0.130977	0.133056	0.130977	0.139293	0.135135	0.139293	0.1375
Amblyomma_eburneum_MOZ_MSMun606	0.185417	0.139293	0.160083	0.137214	0.137214	0.137214	0.137214	0.137214	0.133056	0.137214	0.128898	0.135135	0.135135	0.139875	0.137214	0.137214	0.137214	0.137214	0.137214	0.139293	0.137214	0.137214	0.139293	0.135135	0.135135	0.137214	0.137214	0.135135	0.135417	0.137214	0.145833	0.133056	0.133056	0.133056	0.135135	0.133056	0.135417	0.133056	0.130977	0.133056	0.133056	0.133056	0.130977	0.135135	0.133056	0.139293	0.135135	0.139293	0.1375
Amblyomma_eburneum_MOZ_MSMun684	0.185417	0.139293	0.160083	0.137214	0.137214	0.137214	0.137214	0.137214	0.133056	0.137214	0.128898	0.135135	0.135135	0.139875	0.137214	0.137214	0.137214	0.137214	0.137214	0.139293	0.137214	0.137214	0.139293	0.135135	0.135135	0.137214	0.137214	0.135135	0.133333	0.137214	0.14375	0.130977	0.130977	0.130977	0.133056	0.130977	0.135417	0.130977	0.130977	0.130977	0.133056	0.130977	0.130977	0.133056	0.130977	0.139293	0.135135	0.139293	0.1375
Amblyomma_eburneum_MOZ_MSMun689	0.189583	0.143451	0.16632	0.141372	0.141372	0.141372	0.141372	0.141372	0.139293	0.143451	0.135135	0.141372	0.141372	0.14405	0.143451	0.143451	0.143451	0.143451	0.143451	0.14553	0.143451	0.143451	0.14553	0.141372	0.141372	0.143451	0.143451	0.141372	0.139583	0.143451	0.15	0.137214	0.137214	0.137214	0.139293	0.137214	0.141667	0.137214	0.137214	0.137214	0.139293	0.137214	0.137214	0.139293	0.137214	0.14553	0.141372	0.143451	0.141667
Amblyomma_eburneum_MOZ_MSMun592	0.1875	0.141372	0.162162	0.139293	0.139293	0.139293	0.139293	0.139293	0.135135	0.139293	0.130977	0.137214	0.137214	0.141962	0.139293	0.139293	0.139293	0.139293	0.139293	0.141372	0.139293	0.139293	0.141372	0.137214	0.137214	0.139293	0.139293	0.137214	0.135417	0.139293	0.145833	0.133056	0.133056	0.133056	0.135135	0.133056	0.1375	0.133056	0.133056	0.133056	0.135135	0.133056	0.133056	0.135135	0.133056	0.141372	0.137214	0.141372	0.139583
Amblyomma_eburneum_MOZ_MSMun994	0.189583	0.143451	0.162162	0.141372	0.141372	0.141372	0.141372	0.141372	0.137214	0.141372	0.133056	0.139293	0.139293	0.14405	0.139293	0.141372	0.141372	0.141372	0.141372	0.143451	0.141372	0.141372	0.143451	0.139293	0.139293	0.141372	0.141372	0.139293	0.1375	0.141372	0.147917	0.135135	0.135135	0.135135	0.137214	0.135135	0.139583	0.135135	0.135135	0.135135	0.137214	0.135135	0.135135	0.137214	0.135135	0.143451	0.139293	0.143451	0.141667
Amblyomma_americanum_USA_DQ168129	0.248954	0.234801	0.259958	0.236897	0.232704	0.232704	0.232704	0.232704	0.232704	0.234801	0.230608	0.220126	0.220126	0.237895	0.222222	0.222222	0.222222	0.222222	0.222222	0.224319	0.222222	0.222222	0.224319	0.224319	0.224319	0.222222	0.222222	0.224319	0.218487	0.226415	0.239496	0.228512	0.228512	0.228512	0.230608	0.228512	0.233193	0.228512	0.228512	0.228512	0.230608	0.228512	0.228512	0.230608	0.234801	0.224319	0.220126	0.238994	0.235294
[truncated: 72 more columns]

## Sheet: Caption
Table. Estimates of Evolutionary Divergence between Sequences
The number of base differences per site from between sequences are shown. Standard error estimate(s) are shown above the diagonal. This analysis involved 121 nucleotide sequences. Codon positions included were 1st+2nd+3rd+Noncoding. All ambiguous positions were removed for each sequence pair (pairwise deletion option). There were a total of 492 positions in the final dataset. Evolutionary analyse…
1. Tamura K., Stecher G., and Kumar S. (2021). MEGA 11: Molecular Evolutionary Genetics Analysis Version 11. Molecular Biology and Evolution https://doi.org/10.1093/molbev/msab120.
Disclaimer: Although utmost care has been taken to ensure the correctness of the caption, the caption text is provided "as is" without any warranty of any kind. Authors advise the user to carefully check the caption prior to its use for any purpose and report any errors or problems to the authors immediately (www.megasoftware.net). In no event shall the authors and their employers be liable for a…
