# Supplementary material for: Intra- and interspecific variation of Amblyomma ticks from southern Africa
Source: Parasit Vectors. 2024 Aug 28;17:364. doi: 10.1186/s13071-024-06394-3 (PMC11351087; doi:10.1186/s13071-024-06394-3)
Supplement: Supplementary file 9 — Additional file 9. The number of base differences per site from between sequences are shown. Standard error estimate(s) are shown above the diagonal. This analysis involved 51 nucleotide sequences. All ambiguous positions were removed for each sequence pair (pairwise deletion option). There were a total of 1844 positions in the final dataset. Evolutionary analyses were conducted in MEGA11 [1]. [file 13071_2024_6394_MOESM9_ESM.xlsx]

## Sheet: MatrixOutput
	Amblyomma_eburneum_MOZ_MSMun1012	Amblyomma_eburneum_MOZ_MSMun472	Amblyomma_eburneum_MOZ_MSMun628	Amblyomma_eburneum_MOZ_MSMun684	Amblyomma_eburneum_MOZ_MSMun1032	Amblyomma_eburneum_MOZ_MSMun994	Amblyomma_eburneum_MOZ_MSMun460	Amblyomma_eburneum_MOZ_MSMun592	Amblyomma_eburneum_MOZ_MSMun689	Amblyomma_eburneum_MOZ_MSMun1026	Amblyomma_eburneum_MOZ_MSMun1039	Amblyomma_hebraeum_MOZ_MGB321	Amblyomma_hebraeum_MOZ_MIHem405	Amblyomma_hebraeum_MOZ_MMGa044	Amblyomma_hebraeum_ZAF_L015	Amblyomma_hebraeum_ZAF_L016	Amblyomma_hebraeum_ZAF_L040	Amblyomma_hebraeum_ZAF_L009	Amblyomma_hebraeum_ZAF_M028	Amblyomma_hebraeum_ZWE_ZiMMw057	Amblyomma_hebraeum_ZWE_ZiMC006	Amblyomma_hebraeum_MOZ_MGG285	Amblyomma_hebraeum_ZAF_L007	Amblyomma_hebraeum_MOZ_MIInr018	Amblyomma_hebraeum_MOZ_MMMag012	Amblyomma_hebraeum_MOZ_MMMan104	Amblyomma_hebraeum_MOZ_MSChi300	Amblyomma_hebraeum_ZWE_ZiMS002	Amblyomma_hebraeum_ZWE_ZiMK006	Amblyomma_hebraeum_ZWE_ZiMC004	Amblyomma_hebraeum_ZAF_L055	Amblyomma_hebraeum_ZAF_G034	Amblyomma_hebraeum_ZWE_ZiMG016	Amblyomma_hebraeum_ZWE_ZiMZ049	Amblyomma_hebraeum_ZWE_ZiMK012	Amblyomma_hebraeum_ZWE_ZiMG022	Amblyomma_hebraeum_ZWE_ZiMC027	Amblyomma_hebraeum_ZAF_NC067897	Amblyomma_hebraeum_ZAF_KY457512	Amblyomma_hebraeum_ZAF_KY457513	Amblyomma_hebraeum_MOZ_MSChi359	Amblyomma_pomposum_AGO_AHB015	Amblyomma_pomposum_AGO_AHB011	Amblyomma_variegatum_MOZ_MSMun727	Amblyomma_variegatum_ZMB_ZMN100	Amblyomma_variegatum_ZMB_ZML071	Amblyomma_variegatum_ZWE_ZiMG017	Amblyomma_variegatum_ZWE_ZiMM001	Amblyomma_variegatum_ZMB_ZPT032
Amblyomma_eburneum_MOZ_MSMun1012		0.000771192	0.00124606	0.000796232	0.00155276	0.00137288	0.00137253	0.00154484	0.00184318	0.00434157	0.00424757	0.00500739	0.00504039	0.00506023	0.00505477	0.00503862	0.00497372	0.00497372	0.00503862	0.00503862	0.00508716	0.0050627	0.00507078	0.00519068	0.00506533	0.0049323	0.00502898	0.00501787	0.00502384	0.00498704	0.00508757	0.00501392	0.00504204	0.00508757	0.00503155	0.00513793	0.00513793	0.00533177	0.00533177	0.00528731	0.00518276	0.00781224	0.00744199	0.00756195	0.0075469	0.00757646	0.00744401	0.00750423	0.007514
Amblyomma_eburneum_MOZ_MSMun472	0.00109409		0.00111983	0.000566169	0.00142232	0.00120188	0.00122859	0.00144168	0.0018294	0.00434282	0.00419903	0.00498423	0.00501698	0.0049788	0.00498826	0.00495117	0.00496889	0.00495117	0.00496889	0.00495117	0.00500061	0.00497355	0.00498335	0.00517317	0.00498937	0.00491692	0.00494977	0.004942	0.00494865	0.00490574	0.00500492	0.00492731	0.00495918	0.00500492	0.00494175	0.00505902	0.00505902	0.00527858	0.00527858	0.00523138	0.00508431	0.00781192	0.00745702	0.00755337	0.00753733	0.00757045	0.00743453	0.00749022	0.00753137
Amblyomma_eburneum_MOZ_MSMun628	0.00273373	0.00218818		0.00095847	0.00163885	0.00144794	0.00144718	0.00186161	0.002018	0.00451677	0.00429828	0.00508031	0.00512103	0.00509014	0.00509267	0.00505936	0.00507975	0.00506434	0.00507478	0.00505936	0.00510718	0.00507861	0.00508839	0.00527313	0.00509934	0.00501155	0.00506849	0.00504303	0.00504778	0.00501752	0.00511615	0.00503232	0.00507053	0.00511615	0.00506418	0.00516601	0.00516601	0.00536452	0.00536452	0.00531458	0.0052033	0.00780591	0.00746908	0.00755699	0.00748045	0.00750278	0.00746929	0.00750732	0.00753796
Amblyomma_eburneum_MOZ_MSMun684	0.00109349	0.000547046	0.00164024		0.00131892	0.00110017	0.00109547	0.00155672	0.00176853	0.00435419	0.00417171	0.00499218	0.00502219	0.00497909	0.00499067	0.00495361	0.00497742	0.00495825	0.00497278	0.00495361	0.00500314	0.00497472	0.00498776	0.00517262	0.0049892	0.0049186	0.00494818	0.00493371	0.00494042	0.00490357	0.00500592	0.00492999	0.0049615	0.00500592	0.0049491	0.00505618	0.00505618	0.00528977	0.00528977	0.00524401	0.00509394	0.00778241	0.00742432	0.00752148	0.0075131	0.00753943	0.00740357	0.00746317	0.00750003
Amblyomma_eburneum_MOZ_MSMun1032	0.00437397	0.00382932	0.00492072	0.00328048		0.00174184	0.00134716	0.00185666	0.00196885	0.00422845	0.00434087	0.00500303	0.00503983	0.00498576	0.00500505	0.00496521	0.00499093	0.00496999	0.00498616	0.00496521	0.00500953	0.00498426	0.00499694	0.0051795	0.00499959	0.00493718	0.00496306	0.0049505	0.00495295	0.00492224	0.00501418	0.00494656	0.00496881	0.00501418	0.00496234	0.00506239	0.00506239	0.00529247	0.00529247	0.0052498	0.00510402	0.00782938	0.00748217	0.00758194	0.00756241	0.00759015	0.00745005	0.00751499	0.00754031
Amblyomma_eburneum_MOZ_MSMun994	0.00328048	0.00273523	0.00382723	0.00218699	0.00546747		0.00154437	0.00189043	0.00195509	0.00452887	0.00433573	0.005088	0.0051216	0.00508397	0.00509877	0.00505953	0.00508509	0.00506437	0.00508026	0.00505953	0.00511168	0.00507831	0.00509029	0.00528297	0.00509555	0.00502826	0.00505527	0.00504097	0.00505202	0.0050112	0.00510906	0.00503546	0.00506854	0.00510906	0.00504534	0.00516019	0.00516019	0.00537575	0.00537575	0.00533234	0.00519869	0.00780521	0.00743669	0.00757416	0.00754058	0.00756478	0.00743878	0.00745062	0.0075121
Amblyomma_eburneum_MOZ_MSMun460	0.00328048	0.00273523	0.00382723	0.00218699	0.00328048	0.00437397		0.00170278	0.00179521	0.00442922	0.00425764	0.00500538	0.00503281	0.00498527	0.00500162	0.00496114	0.00498807	0.0049661	0.00498311	0.00496114	0.00500142	0.00497516	0.00499108	0.00517328	0.00499239	0.00492464	0.00495148	0.00494368	0.00495365	0.00491264	0.00501021	0.00492985	0.00496461	0.00501021	0.00495259	0.00505178	0.00505178	0.00531838	0.00531838	0.00527586	0.00509289	0.0077643	0.00740238	0.0074797	0.00748203	0.00749996	0.00737637	0.00742834	0.00747152
Amblyomma_eburneum_MOZ_MSMun592	0.00437397	0.00382932	0.00601422	0.00437397	0.00656096	0.00656096	0.00546747		0.00183402	0.00430457	0.00420874	0.00506247	0.00510142	0.00511599	0.00513991	0.00509873	0.00505948	0.0050357	0.00512271	0.00509873	0.00514482	0.00511948	0.00512952	0.00524013	0.00513026	0.00500538	0.0050968	0.0050888	0.00509008	0.00505892	0.00514204	0.00506542	0.00509571	0.00514204	0.00507578	0.00518952	0.00518952	0.00541032	0.00541032	0.0053728	0.00522839	0.00784083	0.00750731	0.00762572	0.00759944	0.00763911	0.00750339	0.00755839	0.00756284
Amblyomma_eburneum_MOZ_MSMun689	0.00656455	0.00656455	0.00765446	0.00601751	0.0071116	0.0071116	0.00601751	0.00656455		0.00441757	0.00427333	0.00492848	0.00499274	0.00494281	0.00495143	0.00490834	0.00492957	0.00490834	0.00492957	0.00490834	0.00495726	0.0049166	0.00494179	0.00509984	0.00495236	0.0048732	0.00492095	0.00489695	0.00489924	0.00486789	0.00496827	0.00486901	0.00491157	0.00496827	0.00491401	0.00502534	0.00502534	0.00522929	0.00522929	0.00517671	0.00503451	0.00786224	0.00749777	0.00760539	0.00757606	0.00761058	0.00748442	0.00753386	0.00758491
Amblyomma_eburneum_MOZ_MSMun1026	0.036632	0.0366721	0.038819	0.0366521	0.0344639	0.0388403	0.0377462	0.0366521	0.0382932		0.00189236	0.00480784	0.00479686	0.00478249	0.00482853	0.00478261	0.00474797	0.00473226	0.00479866	0.00478261	0.00482531	0.00484866	0.00478261	0.00490877	0.00479647	0.00472081	0.00479387	0.00476028	0.00475316	0.00474427	0.00481826	0.00480851	0.00477856	0.00481826	0.00479596	0.00486709	0.00486709	0.00515495	0.00515495	0.00511306	0.00487469	0.00763915	0.00737796	0.00746194	0.00739865	0.00742928	0.00726705	0.00737687	0.00743011
Amblyomma_eburneum_MOZ_MSMun1039	0.0349918	0.0344828	0.0360853	0.0339168	0.036105	0.036105	0.0350109	0.0350109	0.036105	0.0065538		0.00481548	0.0048	0.00475572	0.00479025	0.00474681	0.00476203	0.00475074	0.00475807	0.00474681	0.00478385	0.00479522	0.00474681	0.00492512	0.00477933	0.00473034	0.00475927	0.00472283	0.00472181	0.00470724	0.00477816	0.00471294	0.00474367	0.00477816	0.00476032	0.00483313	0.00483313	0.00511781	0.00511781	0.00507991	0.00483413	0.0075543	0.00730958	0.00736297	0.00731516	0.00733069	0.00722742	0.00728485	0.00731793
Amblyomma_hebraeum_MOZ_MGB321	0.0503282	0.0503558	0.0514223	0.0498084	0.0509031	0.0519978	0.0498084	0.0519978	0.0497812	0.0459016	0.0464481		0.00121545	0.000959656	0.00109281	0.000775173	0.000939644	0.000775173	0.000939644	0.000775173	0.000916208	0.0011403	0.000941041	0.00187619	0.00132697	0.00104117	0.00128288	0.0012167	0.00108459	0.00106016	0.00110235	0.0012423	0.000955242	0.00110235	0.00133776	0.00124338	0.00124338	0.00210176	0.00210176	0.00196147	0.00126404	0.00771115	0.00747291	0.00744632	0.0074499	0.00750293	0.00732703	0.00739934	0.00756383
Amblyomma_hebraeum_MOZ_MIHem405	0.0514223	0.0514505	0.0530635	0.0509031	0.0519978	0.0530925	0.0509031	0.0530925	0.0514223	0.0464481	0.0469945	0.00272926		0.00108623	0.00120405	0.000944502	0.00109933	0.000944502	0.00109933	0.000944502	0.00108032	0.00135226	0.00105729	0.00204134	0.00143117	0.00139499	0.00143017	0.00135137	0.00123772	0.00120831	0.00119393	0.00134158	0.0010814	0.00119393	0.00141343	0.00129994	0.00129994	0.00235547	0.00235547	0.00224683	0.00130606	0.00774106	0.00750837	0.00746574	0.00746203	0.00752711	0.00734954	0.00742095	0.00758929
Amblyomma_hebraeum_MOZ_MMGa044	0.0508475	0.0503558	0.051941	0.0497812	0.0508753	0.0519694	0.0497812	0.0525164	0.0503282	0.0458766	0.0458766	0.00163755	0.00218341		0.000949697	0.000552319	0.000766449	0.000552603	0.000766062	0.000552319	0.000787988	0.00114791	0.000768322	0.0017581	0.00121655	0.00114465	0.00117343	0.00109329	0.000946562	0.000933681	0.000943236	0.0010912	0.000775108	0.000943236	0.00120691	0.0010914	0.0010914	0.00222577	0.00222577	0.00209825	0.00109511	0.00770909	0.00747004	0.00744397	0.00744616	0.00750179	0.0073245	0.00739832	0.00755593
Amblyomma_hebraeum_ZAF_L015	0.0508475	0.0509031	0.0524877	0.0503282	0.0514223	0.0525164	0.0503282	0.0530635	0.0508753	0.0464227	0.0464227	0.00218341	0.00272926	0.00163666		0.000761337	0.00054368	0.000761729	0.000543396	0.000761337	0.000954534	0.00126144	0.000950822	0.00199731	0.00133134	0.00128468	0.001323	0.00123356	0.0010824	0.00110109	0.00106712	0.00119842	0.000921981	0.00106712	0.0013014	0.00120833	0.00120833	0.00224617	0.00224617	0.00212414	0.0012186	0.00772777	0.00748687	0.00743413	0.00743912	0.00749903	0.00732975	0.00739955	0.00755679
Amblyomma_hebraeum_ZAF_L016	0.0503007	0.0498084	0.0513942	0.0492341	0.0503282	0.0514223	0.0492341	0.0519694	0.0497812	0.0453304	0.0453304	0.0010917	0.00163755	0.000545554	0.00109111		0.000536179	0	0.000535884	0	0.000546302	0.000997172	0.000540272	0.00182725	0.00109625	0.00101989	0.00106592	0.000958498	0.000786686	0.000766896	0.000753377	0.000938899	0.000526648	0.000753377	0.0010662	0.00092742	0.00092742	0.00215057	0.00215057	0.00202252	0.000955131	0.00768746	0.00745135	0.00741983	0.00742251	0.00747706	0.00730282	0.00737727	0.00753726
Amblyomma_hebraeum_ZAF_L040	0.0497812	0.0503558	0.0519694	0.0498084	0.0509031	0.0519978	0.0498084	0.0519978	0.0503282	0.0453552	0.0459016	0.00163755	0.00218341	0.0010917	0.000545852	0.000545852		0.000536179	0	0.000536179	0.000768045	0.00112977	0.000773305	0.0019182	0.00122664	0.00115478	0.00120293	0.00109839	0.000943676	0.00094355	0.000921027	0.00106079	0.000742133	0.000921027	0.00118709	0.00107925	0.00107925	0.00215169	0.00215169	0.00202359	0.001094	0.00771326	0.00746582	0.00742119	0.00742533	0.00748347	0.00731573	0.00738682	0.00754327
Amblyomma_hebraeum_ZAF_L009	0.0497812	0.0498084	0.0514223	0.0492611	0.0503558	0.0514505	0.0492611	0.0514505	0.0497812	0.0448087	0.0453552	0.0010917	0.00163755	0.000545852	0.0010917	0	0.000545852		0.000536179	0	0.000546603	0.000997775	0.000540555	0.00182725	0.00109681	0.00101989	0.00106647	0.000959058	0.000787166	0.000767317	0.000753814	0.000939359	0.000526909	0.000753814	0.00106678	0.000927918	0.000927918	0.00215169	0.00215169	0.00202359	0.000955766	0.00768746	0.00745135	0.00742288	0.00742595	0.0074805	0.0073062	0.00738059	0.00753726
Amblyomma_hebraeum_ZAF_M028	0.0503007	0.0503558	0.051941	0.0497812	0.0508753	0.0519694	0.0497812	0.0525164	0.0503282	0.0458766	0.0458766	0.00163755	0.00218341	0.00109111	0.000545554	0.000545554	0	0.000545852		0.000535884	0.000767597	0.00112911	0.000772894	0.0019182	0.00122601	0.00115478	0.00120232	0.00109778	0.000943124	0.000943563	0.000920515	0.00106091	0.000741754	0.000920515	0.00118645	0.00107868	0.00107868	0.00215057	0.00215057	0.00202252	0.0010933	0.00771326	0.00746582	0.00741813	0.00742187	0.00748001	0.00731233	0.00738347	0.00754327
Amblyomma_hebraeum_ZWE_ZiMMw057	0.0503007	0.0498084	0.0513942	0.0492341	0.0503282	0.0514223	0.0492341	0.0519694	0.0497812	0.0453304	0.0453304	0.0010917	0.00163755	0.000545554	0.00109111	0	0.000545852	0	0.000545554		0.000546302	0.000997172	0.000540272	0.00182725	0.00109625	0.00101989	0.00106592	0.000958498	0.000786686	0.000766896	0.000753377	0.000938899	0.000526648	0.000753377	0.0010662	0.00092742	0.00092742	0.00215057	0.00215057	0.00202252	0.000955131	0.00768746	0.00745135	0.00741983	0.00742251	0.00747706	0.00730282	0.00737727	0.00753726
Amblyomma_hebraeum_ZWE_ZiMC006	0.0508475	0.0503558	0.051941	0.0497812	0.0508753	0.0519694	0.0497812	0.0525164	0.0503282	0.0458766	0.0458766	0.00163755	0.00218341	0.00109111	0.00163666	0.000545554	0.0010917	0.000545852	0.00109111	0.000545554		0.00109549	0.000770073	0.00189006	0.00123493	0.00113303	0.00119023	0.00108398	0.000948857	0.000934416	0.000932116	0.00105684	0.000754905	0.000932116	0.00119578	0.00106449	0.00106449	0.00220732	0.00220732	0.00208209	0.00111869	0.00770614	0.0074704	0.00744581	0.00745412	0.00750077	0.00732503	0.00740397	0.0075554
Amblyomma_hebraeum_MOZ_MGG285	0.0508475	0.0503558	0.051941	0.0497812	0.0508753	0.0519694	0.0497812	0.0525164	0.0503282	0.0469689	0.0469689	0.00218341	0.00327511	0.00218221	0.00272777	0.00163666	0.00218341	0.00163755	0.00218221	0.00163666	0.00218221		0.00112525	0.00199958	0.00144709	0.00132167	0.00143063	0.00136829	0.0012452	0.00125459	0.0012429	0.00136154	0.00112164	0.0012429	0.00145264	0.00135587	0.00135587	0.0023225	0.0023225	0.00220956	0.00141568	0.00769455	0.00745757	0.00741922	0.00742671	0.00748844	0.00731722	0.0073857	0.00750962
Amblyomma_hebraeum_ZAF_L007	0.0508475	0.0503558	0.051941	0.0497812	0.0508753	0.0519694	0.0497812	0.0525164	0.0503282	0.0453304	0.0453304	0.00163755	0.00218341	0.00109111	0.00163666	0.000545554	0.0010917	0.000545852	0.00109111	0.000545554	0.00109111	0.00218221		0.00175584	0.00094577	0.00113816	0.00119083	0.00108868	0.000949847	0.000925317	0.000906984	0.00105542	0.00074785	0.000906984	0.0011586	0.00106617	0.00106617	0.00219378	0.00219378	0.0020773	0.00109256	0.00768746	0.00745135	0.00741983	0.00742251	0.00747706	0.00730282	0.00737727	0.00753726
Amblyomma_hebraeum_MOZ_MIInr018	0.0536105	0.0536398	0.0547046	0.0530925	0.0541872	0.0552819	0.0530925	0.0552819	0.0530635	0.0486339	0.0491803	0.00655022	0.00818777	0.00600437	0.00764192	0.00655022	0.00709607	0.00655022	0.00709607	0.00655022	0.00709607	0.00764192	0.00600437		0.00172253	0.00151667	0.00151236	0.00180405	0.00187714	0.00170557	0.00197067	0.00191568	0.00190412	0.00197067	0.00210367	0.00205454	0.00205454	0.00268446	0.00268446	0.00258958	0.00198141	0.00775533	0.0075564	0.00751647	0.0075306	0.00757311	0.00742088	0.00748127	0.00764725
Amblyomma_hebraeum_MOZ_MMMag012	0.0513942	0.0509031	0.0524877	0.0503282	0.0514223	0.0525164	0.0503282	0.0530635	0.0508753	0.0458766	0.0458766	0.00327511	0.00382096	0.00272777	0.00327332	0.00218221	0.00272926	0.00218341	0.00272777	0.00218221	0.00272777	0.00381888	0.00163666	0.00545852		0.00129772	0.00106174	0.00121863	0.001116	0.00108046	0.00132074	0.00141538	0.00122231	0.00132074	0.001482	0.00143707	0.00143707	0.0023611	0.0023611	0.00225065	0.00144824	0.00771172	0.00744867	0.00740872	0.00741676	0.00747174	0.00730305	0.00737415	0.00757218
Amblyomma_hebraeum_MOZ_MMMan104	0.0492341	0.0492611	0.0503282	0.0487137	0.0498084	0.0509031	0.0487137	0.0509031	0.0486871	0.0448087	0.0453552	0.00218341	0.00382096	0.00272926	0.00327511	0.00218341	0.00272926	0.00218341	0.00272926	0.00218341	0.00272926	0.00327511	0.00272926	0.00436681	0.00327511		0.000804219	0.000924787	0.00106893	0.000747479	0.00124614	0.00119579	0.00114349	0.00124614	0.00144842	0.00137802	0.00137802	0.00224199	0.00224199	0.00213496	0.00140392	0.00770733	0.00744527	0.00741093	0.00741126	0.00746272	0.00730482	0.00736936	0.00754084
Amblyomma_hebraeum_MOZ_MSChi300	0.0503007	0.0498084	0.0513942	0.0492341	0.0503282	0.0514223	0.0492341	0.0519694	0.0497812	0.0453304	0.0453304	0.00327511	0.00382096	0.00272777	0.00327332	0.00218221	0.00272926	0.00218341	0.00272777	0.00218221	0.00272777	0.00381888	0.00272777	0.00436681	0.00218221	0.0010917		0.000957439	0.00109287	0.000788594	0.00127592	0.00122646	0.00118001	0.00127592	0.00145897	0.00139289	0.00139289	0.00239789	0.00239789	0.00230029	0.00140227	0.00769161	0.0074293	0.0073896	0.00739798	0.00745183	0.00728477	0.00735147	0.00754311
Amblyomma_hebraeum_ZWE_ZiMS002	0.049754	0.0492611	0.0508475	0.0486871	0.0497812	0.0508753	0.0486871	0.0514223	0.0492341	0.0447843	0.0447843	0.00272926	0.00327511	0.00218221	0.00272777	0.00163666	0.00218341	0.00163755	0.00218221	0.00163666	0.00218221	0.00327332	0.00218221	0.00600437	0.00272777	0.00163755	0.00163666		0.000557665	0.000562453	0.00119208	0.00111287	0.00109144	0.00119208	0.00138113	0.00132109	0.00132109	0.00233323	0.00233323	0.00223043	0.00137856	0.00771676	0.00745772	0.00742587	0.00742893	0.0074821	0.00731585	0.00738806	0.00755291
Amblyomma_hebraeum_ZWE_ZiMK006	0.0503007	0.0498084	0.0513942	0.0492341	0.0503282	0.0514223	0.0492341	0.0519694	0.0497812	0.0453304	0.0453304	0.00218341	0.00272926	0.00163666	0.00218221	0.00109111	0.00163755	0.0010917	0.00163666	0.00109111	0.00163666	0.00272777	0.00163666	0.00655022	0.00218221	0.00218341	0.00218221	0.000545554		0.000793809	0.00108759	0.0012288	0.000956113	0.00108759	0.00130044	0.0012257	0.0012257	0.00225446	0.00225446	0.0021335	0.00126645	0.00771133	0.00745395	0.00742739	0.00743	0.00748614	0.00731678	0.00739256	0.00754953
Amblyomma_hebraeum_ZWE_ZiMC004	0.0492072	0.0487137	0.0503007	0.04814	0.0492341	0.0503282	0.04814	0.0508753	0.0486871	0.0442381	0.0442381	0.00218341	0.00272926	0.00163666	0.00218221	0.00109111	0.00163666	0.0010917	0.00163666	0.00109111	0.00163666	0.00272777	0.00163666	0.00545852	0.00218221	0.0010917	0.00109111	0.000545554	0.00109111		0.00105408	0.00095846	0.000928721	0.00105408	0.00127672	0.00119599	0.00119599	0.00228053	0.00228053	0.0021705	0.00124167	0.00770733	0.00744527	0.00740794	0.00740788	0.00746537	0.00729662	0.00736609	0.00754604
Amblyomma_hebraeum_ZAF_L055	0.0513942	0.0509031	0.0524877	0.0503282	0.0514223	0.0525164	0.0503282	0.0530635	0.0508753	0.0453304	0.0453304	0.00218341	0.00272926	0.00163666	0.00218221	0.00109111	0.00163755	0.0010917	0.00163666	0.00109111	0.00163666	0.00272777	0.00163666	0.00764192	0.00327332	0.00327511	0.00327332	0.00272777	0.00218221	0.00218221		0.00093727	0.000531942	0	0.000755026	0.000558131	0.000558131	0.00202252	0.00202252	0.00215057	0.00120022	0.00767801	0.00742694	0.00740537	0.00740156	0.00746142	0.00728551	0.00736195	0.00751502
Amblyomma_hebraeum_ZAF_G034	0.049754	0.0492611	0.0508475	0.0486871	0.0497812	0.0508753	0.0486871	0.0514223	0.0492341	0.0447843	0.043692	0.00272926	0.00327511	0.00218221	0.00272777	0.00163666	0.00218221	0.00163755	0.00218221	0.00163666	0.00218221	0.00327332	0.00218221	0.00709607	0.00381888	0.00272926	0.00272777	0.00218221	0.00272777	0.00163577	0.00163666		0.000795365	0.00093727	0.00119211	0.00109275	0.00109275	0.00225176	0.00225176	0.00223304	0.00133906	0.00766425	0.00740972	0.00744207	0.00744628	0.00750042	0.00732734	0.00739596	0.00750052
Amblyomma_hebraeum_ZWE_ZiMG016	0.0508475	0.0503558	0.051941	0.0497812	0.0508753	0.0519694	0.0497812	0.0525164	0.0503282	0.0447843	0.0447843	0.00163755	0.00218341	0.00109111	0.00163666	0.000545554	0.0010917	0.000545852	0.00109111	0.000545554	0.00109111	0.00218221	0.00109111	0.00709607	0.00272777	0.00272926	0.00272777	0.00218221	0.00163666	0.00163666	0.000545554	0.00109111		0.000531942	0.000915521	0.000764857	0.000764857	0.00209773	0.00209773	0.00207554	0.00108275	0.00769174	0.00743929	0.00740967	0.0074109	0.00746697	0.00729446	0.00736803	0.00753008
Amblyomma_hebraeum_ZWE_ZiMZ049	0.0513942	0.0509031	0.0524877	0.0503282	0.0514223	0.0525164	0.0503282	0.0530635	0.0508753	0.0453304	0.0453304	0.00218341	0.00272926	0.00163666	0.00218221	0.00109111	0.00163755	0.0010917	0.00163666	0.00109111	0.00163666	0.00272777	0.00163666	0.00764192	0.00327332	0.00327511	0.00327332	0.00272777	0.00218221	0.00218221	0	0.00163666	0.000545554		0.000755026	0.000558131	0.000558131	0.00202252	0.00202252	0.00215057	0.00120022	0.00767801	0.00742694	0.00740537	0.00740156	0.00746142	0.00728551	0.00736195	0.00751502
Amblyomma_hebraeum_ZWE_ZiMK012	0.0514223	0.050931	0.0525164	0.0503558	0.0514505	0.0519978	0.0503558	0.0530925	0.0509031	0.0453552	0.0453552	0.0032769	0.00382305	0.00272926	0.00327511	0.00218341	0.00273075	0.0021846	0.00272926	0.00218341	0.00272926	0.00382096	0.00272926	0.00873839	0.00436681	0.0043692	0.00436681	0.00382096	0.00327511	0.00327511	0.0010917	0.00272926	0.00163755	0.0010917		0.000945226	0.000945226	0.00212907	0.00212907	0.00225087	0.00143357	0.00765256	0.00740464	0.0073788	0.00737641	0.00743396	0.00724828	0.00733749	0.00749806
Amblyomma_hebraeum_ZWE_ZiMG022	0.051941	0.0514505	0.0530344	0.0508753	0.0519694	0.0530635	0.0508753	0.0536105	0.0514223	0.0458766	0.0458766	0.00272926	0.00327511	0.00218221	0.00272777	0.00163666	0.00218341	0.00163755	0.00218221	0.00163666	0.00218221	0.00327332	0.00218221	0.00818777	0.00381888	0.00382096	0.00381888	0.00327332	0.00272777	0.00272777	0.000545554	0.00218221	0.00109111	0.000545554	0.00163755		0	0.00210181	0.00210181	0.00222103	0.00131214	0.00771636	0.00746167	0.00743456	0.00743087	0.00749165	0.0073122	0.00738824	0.00755297
Amblyomma_hebraeum_ZWE_ZiMC027	0.051941	0.0514505	0.0530344	0.0508753	0.0519694	0.0530635	0.0508753	0.0536105	0.0514223	0.0458766	0.0458766	0.00272926	0.00327511	0.00218221	0.00272777	0.00163666	0.00218341	0.00163755	0.00218221	0.00163666	0.00218221	0.00327332	0.00218221	0.00818777	0.00381888	0.00382096	0.00381888	0.00327332	0.00272777	0.00272777	0.000545554	0.00218221	0.00109111	0.000545554	0.00163755	0		0.00210181	0.00210181	0.00222103	0.00131214	0.00771636	0.00746167	0.00743456	0.00743087	0.00749165	0.0073122	0.00738824	0.00755297
Amblyomma_hebraeum_ZAF_NC067897	0.0568617	0.0574713	0.0585019	0.0568928	0.0579869	0.059081	0.0568928	0.059628	0.0568928	0.0524304	0.0524304	0.00818777	0.00982533	0.00872886	0.00872886	0.00818331	0.00818777	0.00818777	0.00818331	0.00818331	0.00872886	0.00927441	0.00872886	0.0136463	0.0103655	0.00927948	0.0103655	0.00981997	0.00927441	0.00927441	0.0070922	0.00872886	0.00763775	0.0070922	0.00818777	0.00763775	0.00763775		0	0.000753377	0.00229184	0.00783541	0.0075792	0.0075327	0.00753164	0.00759608	0.00743615	0.0074931	0.00764962
Amblyomma_hebraeum_ZAF_KY457512	0.0568617	0.0574713	0.0585019	0.0568928	0.0579869	0.059081	0.0568928	0.059628	0.0568928	0.0524304	0.0524304	0.00818777	0.00982533	0.00872886	0.00872886	0.00818331	0.00818777	0.00818777	0.00818331	0.00818331	0.00872886	0.00927441	0.00872886	0.0136463	0.0103655	0.00927948	0.0103655	0.00981997	0.00927441	0.00927441	0.0070922	0.00872886	0.00763775	0.0070922	0.00818777	0.00763775	0.00763775	0		0.000753377	0.00229184	0.00783541	0.0075792	0.0075327	0.00753164	0.00759608	0.00743615	0.0074931	0.00764962
Amblyomma_hebraeum_ZAF_KY457513	0.0557682	0.0563766	0.0574084	0.0557987	0.0568928	0.0579869	0.0557987	0.0585339	0.0557987	0.0524304	0.0524304	0.00709607	0.00873362	0.00763775	0.00763775	0.0070922	0.00709607	0.00709607	0.0070922	0.0070922	0.00763775	0.00818331	0.00763775	0.0125546	0.00927441	0.00818777	0.00927441	0.00872886	0.00818331	0.00818331	0.00818331	0.00872886	0.00763775	0.00818331	0.00927948	0.00872886	0.00872886	0.00109111	0.00109111		0.00218117	0.0078422	0.00760058	0.00754436	0.00754966	0.00760853	0.00745086	0.00750557	0.00766856
Amblyomma_hebraeum_MOZ_MSChi359	0.051941	0.0514505	0.0530344	0.0508753	0.0519694	0.0530635	0.0508753	0.0536105	0.0514223	0.0469689	0.0469689	0.00272926	0.00327511	0.00218221	0.00272777	0.00163666	0.00218341	0.00163755	0.00218221	0.00163666	0.00218221	0.00327332	0.00218221	0.00764192	0.00381888	0.00382096	0.00381888	0.00327332	0.00272777	0.00272777	0.00272777	0.00327332	0.00218221	0.00272777	0.00382096	0.00327332	0.00327332	0.00981997	0.00981997	0.00872886		0.0076645	0.00742555	0.00740852	0.00741729	0.0074724	0.00729257	0.00736469	0.00751888
Amblyomma_pomposum_AGO_AHB015	0.124247	0.124315	0.125411	0.123768	0.124863	0.124315	0.12322	0.125411	0.124315	0.12035	0.118774	0.119869	0.120416	0.119869	0.120416	0.119321	0.119869	0.119321	0.119869	0.119321	0.119869	0.120416	0.119321	0.120416	0.120963	0.119321	0.119869	0.119869	0.120416	0.119321	0.118227	0.117679	0.118774	0.118227	0.118291	0.118774	0.118774	0.124795	0.124795	0.125889	0.118774		0.00279527	0.00369159	0.0036586	0.00364742	0.00376849	0.00374165	0.00447471
Amblyomma_pomposum_AGO_AHB011	0.114395	0.114458	0.115553	0.11391	0.115005	0.114458	0.113363	0.115553	0.114458	0.11105	0.110016	0.111658	0.112206	0.111658	0.112206	0.111111	0.111658	0.111111	0.111658	0.111111	0.111658	0.112206	0.111111	0.113848	0.111658	0.110016	0.110564	0.110564	0.111111	0.110016	0.110016	0.109469	0.110564	0.110016	0.110077	0.110564	0.110564	0.116585	0.116585	0.117679	0.110564	0.014738		0.0027294	0.00264265	0.00264509	0.00272631	0.00276124	0.0039196
Amblyomma_variegatum_MOZ_MSMun727	0.118839	0.118356	0.119387	0.117744	0.118839	0.117744	0.117196	0.119934	0.117808	0.114943	0.11391	0.113425	0.113973	0.113363	0.11391	0.112815	0.113425	0.112877	0.113363	0.112815	0.113363	0.113363	0.112815	0.115616	0.113363	0.111781	0.112267	0.112267	0.112815	0.11172	0.11172	0.112267	0.112267	0.11172	0.111781	0.112267	0.112267	0.118291	0.118291	0.119387	0.112267	0.0246171	0.0142232		0.00189498	0.0016128	0.00187204	0.00163448	0.00402938
Amblyomma_variegatum_ZMB_ZMN100	0.117132	0.116648	0.116585	0.116037	0.117132	0.116585	0.11549	0.118227	0.116648	0.111597	0.110564	0.112267	0.112815	0.112206	0.112753	0.111658	0.112267	0.11172	0.112206	0.111658	0.112206	0.112753	0.111658	0.114458	0.112206	0.110624	0.111111	0.111111	0.111658	0.110564	0.110564	0.111111	0.111111	0.110564	0.110624	0.111111	0.111111	0.117132	0.117132	0.118227	0.111111	0.0240306	0.0136537	0.00656096		0.00165243	0.00186107	0.00166051	0.00399953
Amblyomma_variegatum_ZMB_ZML071	0.118227	0.117744	0.117615	0.117132	0.118227	0.117679	0.116585	0.119321	0.117679	0.11263	0.111597	0.1133	0.114395	0.113786	0.114333	0.113239	0.113848	0.1133	0.113786	0.113239	0.113786	0.114333	0.113239	0.11549	0.113786	0.111658	0.112691	0.112691	0.113239	0.112144	0.112144	0.112691	0.112691	0.112144	0.112206	0.112691	0.112691	0.118162	0.118162	0.119256	0.112691	0.0234844	0.0131076	0.00492072	0.00491266		0.0016416	0.00152142	0.00402624
Amblyomma_variegatum_ZWE_ZiMG017	0.116648	0.116164	0.117679	0.115553	0.116648	0.116101	0.11391	0.117744	0.116648	0.111597	0.111111	0.113363	0.113363	0.112753	0.1133	0.112206	0.112815	0.112267	0.112753	0.112206	0.112753	0.113848	0.112206	0.115553	0.112753	0.11172	0.111658	0.111658	0.112206	0.111111	0.111111	0.111658	0.111658	0.111111	0.111172	0.111658	0.111658	0.118227	0.118227	0.119321	0.111658	0.0251366	0.0142077	0.00656455	0.0065538	0.00545852		0.00163311	0.00402452
Amblyomma_variegatum_ZWE_ZiMM001	0.117132	0.116648	0.117679	0.116037	0.117132	0.116037	0.11549	0.118227	0.116648	0.111597	0.110564	0.11172	0.112267	0.111658	0.112206	0.111111	0.11172	0.111172	0.111658	0.111111	0.111658	0.112206	0.111111	0.11391	0.111658	0.110077	0.110564	0.110564	0.111111	0.110016	0.110016	0.110564	0.110564	0.110016	0.110077	0.110564	0.110564	0.116585	0.116585	0.117679	0.110564	0.0245767	0.0141999	0.00492072	0.00491266	0.00436681	0.00491535		0.00406375
Amblyomma_variegatum_ZMB_ZPT032	0.121777	0.121777	0.122807	0.121229	0.121229	0.121777	0.12068	0.122874	0.121162	0.115068	0.114583	0.119518	0.120614	0.120066	0.120614	0.119518	0.120066	0.119518	0.120066	0.119518	0.120066	0.119518	0.119518	0.121711	0.120066	0.117873	0.118969	0.118969	0.119518	0.118421	0.118421	0.117873	0.118969	0.118421	0.118486	0.118969	0.118969	0.124452	0.124452	0.125548	0.118969	0.0399344	0.0289934	0.0312329	0.0328228	0.0322581	0.0328228	0.0333698
Amblyomma_variegatum_ZMB_ZPC034	0.121162	0.121162	0.121162	0.120614	0.120614	0.121162	0.120066	0.122259	0.120614	0.113973	0.113487	0.118969	0.119518	0.118969	0.119518	0.118421	0.118969	0.118421	0.118969	0.118421	0.118969	0.118421	0.118421	0.121162	0.118969	0.117325	0.117873	0.117873	0.118421	0.117325	0.117325	0.116776	0.117873	0.117325	0.117389	0.117873	0.117873	0.123904	0.123904	0.125	0.117873	0.041006	0.0306178	0.0334064	0.0328048	0.0333516	0.0333698	0.0344451	0.00273523
Amblyomma_americanum_USA_NC027609	0.186645	0.186747	0.187637	0.186097	0.186097	0.186645	0.184455	0.186645	0.184455	0.177243	0.178982	0.185652	0.186747	0.186097	0.186097	0.18555	0.185652	0.185652	0.18555	0.18555	0.186097	0.186097	0.18555	0.187842	0.18555	0.184556	0.185003	0.18555	0.18555	0.185003	0.184455	0.18555	0.185003	0.184455	0.184556	0.185003	0.185003	0.182266	0.182266	0.183361	0.187192	0.18709	0.17779	0.177243	0.173866	0.176503	0.174959	0.176052	0.183361
[truncated: 2 more columns]

## Sheet: Caption
Table. Estimates of Evolutionary Divergence between Sequences
The number of base differences per site from between sequences are shown. Standard error estimate(s) are shown above the diagonal. This analysis involved 51 nucleotide sequences. All ambiguous positions were removed for each sequence pair (pairwise deletion option). There were a total of 1844 positions in the final dataset. Evolutionary analyses were conducted in MEGA11 [1]
1. Tamura K., Stecher G., and Kumar S. (2021). MEGA 11: Molecular Evolutionary Genetics Analysis Version 11. Molecular Biology and Evolution https://doi.org/10.1093/molbev/msab120.
Disclaimer: Although utmost care has been taken to ensure the correctness of the caption, the caption text is provided "as is" without any warranty of any kind. Authors advise the user to carefully check the caption prior to its use for any purpose and report any errors or problems to the authors immediately (www.megasoftware.net). In no event shall the authors and their employers be liable for a…
